# Supplementary material for: InterCellDB: A User‐Defined Database for Inferring Intercellular Networks
Source: Adv Sci (Weinh). 2022 Jun 2;9(22):2200045. doi: 10.1002/advs.202200045 (PMC9353444; doi:10.1002/advs.202200045)
Supplement: Supplementary file 2 — Supplemental Table 2 [file ADVS-9-2200045-s005.xlsx]

## Sheet: Human
GeneID	GeneName	Location	Credibility score
1	A1BG	Extracellular Region	5
1	A1BG	Cytoplasm	4
2	A2M	Extracellular Region	4
2	A2M	Cytosol	4
2	A2M	Cytoplasm	4
9	NAT1	Cytoplasm	5
9	NAT1	Cytosol	4
10	NAT2	Cytoplasm	5
10	NAT2	Cytosol	4
12	SERPINA3	Extracellular Region	5
12	SERPINA3	Nucleus	5
12	SERPINA3	Cytoplasm	4
12	SERPINA3	Lysosome	4
13	AADAC	Endoplasmic Reticulum	5
13	AADAC	Other	5
14	AAMP	Cytoplasm	5
14	AAMP	Plasma Membrane	5
14	AAMP	Other	5
14	AAMP	Cytosol	4
14	AAMP	Cytoskeleton	4
14	AAMP	Extracellular Region	4
15	AANAT	Cytoplasm	5
15	AANAT	Cytosol	4
16	AARS1	Cytosol	4
16	AARS1	Cytoplasm	4
16	AARS1	Other	4
16	AARS1	Extracellular Region	4
16	AARS1	Mitochondrion	3
18	ABAT	Mitochondrion	5
18	ABAT	Other	5
19	ABCA1	Endosome	5
19	ABCA1	Plasma Membrane	5
19	ABCA1	Other	4
19	ABCA1	Cytoplasm	4
19	ABCA1	Endoplasmic Reticulum	4
19	ABCA1	Golgi Apparatus	2
20	ABCA2	Lysosome	5
20	ABCA2	Endosome	5
20	ABCA2	Other	5
20	ABCA2	Plasma Membrane	5
20	ABCA2	Cytoskeleton	4
20	ABCA2	Cytoplasm	4
21	ABCA3	Plasma Membrane	5
21	ABCA3	Cytoplasm	5
21	ABCA3	Extracellular Region	4
21	ABCA3	Other	3
22	ABCB7	Mitochondrion	5
22	ABCB7	Other	3
23	ABCF1	Nucleus	5
23	ABCF1	Cytoplasm	5
23	ABCF1	Cytosol	4
23	ABCF1	Other	4
24	ABCA4	Endoplasmic Reticulum	5
24	ABCA4	Plasma Membrane	4
24	ABCA4	Other	4
25	ABL1	Nucleus	5
25	ABL1	Cytosol	5
25	ABL1	Cytoplasm	5
25	ABL1	Cytoskeleton	5
25	ABL1	Other	4
25	ABL1	Mitochondrion	4
26	AOC1	Extracellular Region	5
26	AOC1	Plasma Membrane	5
26	AOC1	Peroxisome	5
26	AOC1	Cytoplasm	4
26	AOC1	Other	4
27	ABL2	Cytoskeleton	5
27	ABL2	Cytosol	4
27	ABL2	Other	2
28	ABO	Extracellular Region	5
28	ABO	Golgi Apparatus	5
28	ABO	Other	3
29	ABR	Cytosol	4
29	ABR	Other	4
29	ABR	Plasma Membrane	2
30	ACAA1	Peroxisome	5
30	ACAA1	Other	4
30	ACAA1	Extracellular Region	4
30	ACAA1	Cytosol	4
30	ACAA1	Cytoplasm	4
31	ACACA	Nucleus	4
31	ACACA	Cytosol	4
31	ACACA	Cytoskeleton	4
32	ACACB	Nucleus	5
32	ACACB	Mitochondrion	5
32	ACACB	Cytosol	4
33	ACADL	Mitochondrion	4
34	ACADM	Mitochondrion	5
34	ACADM	Other	5
34	ACADM	Nucleus	4
35	ACADS	Nucleus	4
35	ACADS	Mitochondrion	4
35	ACADS	Cytoskeleton	4
36	ACADSB	Mitochondrion	5
37	ACADVL	Mitochondrion	5
37	ACADVL	Nucleus	4
37	ACADVL	Cytosol	4
38	ACAT1	Mitochondrion	5
38	ACAT1	Extracellular Region	4
39	ACAT2	Cytoplasm	4
39	ACAT2	Nucleus	4
39	ACAT2	Cytosol	4
39	ACAT2	Extracellular Region	4
39	ACAT2	Mitochondrion	3
40	ASIC2	Plasma Membrane	4
40	ASIC2	Other	2
41	ASIC1	Golgi Apparatus	4
41	ASIC1	Plasma Membrane	4
41	ASIC1	Other	2
43	ACHE	Nucleus	5
43	ACHE	Extracellular Region	4
43	ACHE	Golgi Apparatus	4
43	ACHE	Other	4
43	ACHE	Cytoplasm	4
43	ACHE	Plasma Membrane	4
47	ACLY	Cytosol	5
47	ACLY	Extracellular Region	4
47	ACLY	Lysosome	4
47	ACLY	Cytoplasm	4
47	ACLY	Nucleus	4
47	ACLY	Plasma Membrane	4
47	ACLY	Other	4
48	ACO1	Endoplasmic Reticulum	5
48	ACO1	Golgi Apparatus	5
48	ACO1	Cytoplasm	5
48	ACO1	Cytosol	4
48	ACO1	Mitochondrion	4
48	ACO1	Extracellular Region	4
48	ACO1	Other	2
49	ACR	Other	5
49	ACR	Cytoplasm	4
49	ACR	Extracellular Region	4
49	ACR	Nucleus	4
50	ACO2	Mitochondrion	4
50	ACO2	Cytosol	3
51	ACOX1	Peroxisome	5
51	ACOX1	Cytosol	4
51	ACOX1	Other	4
52	ACP1	Cytoplasm	5
52	ACP1	Plasma Membrane	5
52	ACP1	Extracellular Region	4
53	ACP2	Lysosome	5
53	ACP2	Other	4
53	ACP2	Extracellular Region	4
54	ACP5	Lysosome	5
54	ACP5	Other	4
54	ACP5	Cytosol	4
55	ACP3	Extracellular Region	5
55	ACP3	Plasma Membrane	5
55	ACP3	Lysosome	4
55	ACP3	Nucleus	4
55	ACP3	Other	4
56	ACRV1	Cytoplasm	5
58	ACTA1	Cytoskeleton	5
58	ACTA1	Cytosol	4
58	ACTA1	Extracellular Region	4
58	ACTA1	Other	3
59	ACTA2	Other	5
59	ACTA2	Cytoskeleton	5
59	ACTA2	Cytoplasm	5
59	ACTA2	Cytosol	4
59	ACTA2	Extracellular Region	4
60	ACTB	Cytoskeleton	5
60	ACTB	Nucleus	5
60	ACTB	Other	5
60	ACTB	Extracellular Region	4
60	ACTB	Cytoplasm	4
60	ACTB	Cytosol	4
60	ACTB	Plasma Membrane	3
70	ACTC1	Cytoskeleton	5
70	ACTC1	Cytoplasm	5
70	ACTC1	Cytosol	4
70	ACTC1	Other	4
70	ACTC1	Extracellular Region	4
71	ACTG1	Cytoskeleton	5
71	ACTG1	Extracellular Region	5
71	ACTG1	Other	4
71	ACTG1	Cytosol	4
71	ACTG1	Nucleus	4
71	ACTG1	Plasma Membrane	3
71	ACTG1	Cytoplasm	3
72	ACTG2	Cytoskeleton	5
72	ACTG2	Cytosol	4
72	ACTG2	Extracellular Region	4
72	ACTG2	Cytoplasm	3
72	ACTG2	Other	3
81	ACTN4	Nucleus	5
81	ACTN4	Cytoplasm	5
81	ACTN4	Other	5
81	ACTN4	Cytosol	4
81	ACTN4	Extracellular Region	4
81	ACTN4	Cytoskeleton	2
86	ACTL6A	Nucleus	5
86	ACTL6A	Other	4
86	ACTL6A	Plasma Membrane	4
87	ACTN1	Cytoskeleton	5
87	ACTN1	Other	5
87	ACTN1	Cytoplasm	5
87	ACTN1	Extracellular Region	4
87	ACTN1	Cytosol	4
87	ACTN1	Plasma Membrane	3
88	ACTN2	Cytoplasm	5
88	ACTN2	Other	5
88	ACTN2	Cytoskeleton	5
88	ACTN2	Extracellular Region	4
88	ACTN2	Cytosol	4
88	ACTN2	Plasma Membrane	2
89	ACTN3	Other	5
89	ACTN3	Cytoskeleton	4
89	ACTN3	Cytosol	4
89	ACTN3	Extracellular Region	4
90	ACVR1	Other	5
90	ACVR1	Plasma Membrane	5
91	ACVR1B	Plasma Membrane	4
91	ACVR1B	Other	4
91	ACVR1B	Cytosol	4
92	ACVR2A	Other	5
92	ACVR2A	Plasma Membrane	4
92	ACVR2A	Cytoplasm	4
93	ACVR2B	Other	5
93	ACVR2B	Cytoplasm	4
93	ACVR2B	Plasma Membrane	4
94	ACVRL1	Other	5
94	ACVRL1	Plasma Membrane	5
95	ACY1	Cytoplasm	5
95	ACY1	Extracellular Region	5
95	ACY1	Cytosol	4
100	ADA	Lysosome	5
100	ADA	Plasma Membrane	5
100	ADA	Cytosol	4
100	ADA	Other	3
100	ADA	Cytoplasm	3
100	ADA	Extracellular Region	2
101	ADAM8	Other	5
101	ADAM8	Cytoskeleton	4
101	ADAM8	Plasma Membrane	4
101	ADAM8	Lysosome	4
101	ADAM8	Cytoplasm	4
102	ADAM10	Golgi Apparatus	5
102	ADAM10	Cytoplasm	5
102	ADAM10	Other	5
102	ADAM10	Endoplasmic Reticulum	5
102	ADAM10	Plasma Membrane	5
102	ADAM10	Extracellular Region	4
102	ADAM10	Nucleus	4
103	ADAR	Cytoplasm	5
103	ADAR	Nucleus	5
103	ADAR	Other	4
104	ADARB1	Nucleus	5
104	ADARB1	Cytosol	4
104	ADARB1	Cytoplasm	3
104	ADARB1	Other	2
105	ADARB2	Nucleus	5
105	ADARB2	Cytoplasm	3
107	ADCY1	Plasma Membrane	5
107	ADCY1	Extracellular Region	4
107	ADCY1	Cytoplasm	4
107	ADCY1	Other	3
107	ADCY1	Nucleus	2
108	ADCY2	Cytoplasm	5
108	ADCY2	Plasma Membrane	5
108	ADCY2	Other	4
109	ADCY3	Cytoplasm	5
109	ADCY3	Plasma Membrane	5
109	ADCY3	Other	4
109	ADCY3	Golgi Apparatus	4
111	ADCY5	Other	5
111	ADCY5	Cytoskeleton	4
111	ADCY5	Plasma Membrane	3
112	ADCY6	Plasma Membrane	4
112	ADCY6	Other	3
113	ADCY7	Other	5
113	ADCY7	Plasma Membrane	4
114	ADCY8	Plasma Membrane	4
114	ADCY8	Other	4
114	ADCY8	Cytoplasm	3
115	ADCY9	Plasma Membrane	5
115	ADCY9	Other	2
116	ADCYAP1	Extracellular Region	5
116	ADCYAP1	Other	3
117	ADCYAP1R1	Other	5
117	ADCYAP1R1	Plasma Membrane	5
117	ADCYAP1R1	Endosome	2
117	ADCYAP1R1	Endoplasmic Reticulum	2
118	ADD1	Cytoskeleton	5
118	ADD1	Plasma Membrane	5
118	ADD1	Nucleus	4
118	ADD1	Cytoplasm	4
118	ADD1	Other	4
118	ADD1	Cytosol	4
119	ADD2	Cytoskeleton	5
119	ADD2	Plasma Membrane	5
119	ADD2	Cytoplasm	5
119	ADD2	Cytosol	4
119	ADD2	Other	3
120	ADD3	Cytoskeleton	5
120	ADD3	Plasma Membrane	5
120	ADD3	Other	4
120	ADD3	Cytosol	4
120	ADD3	Nucleus	2
120	ADD3	Cytoplasm	2
123	PLIN2	Other	5
123	PLIN2	Extracellular Region	4
123	PLIN2	Endoplasmic Reticulum	4
123	PLIN2	Plasma Membrane	4
123	PLIN2	Nucleus	2
123	PLIN2	Cytosol	2
124	ADH1A	Cytoplasm	5
124	ADH1A	Nucleus	4
124	ADH1A	Cytosol	4
124	ADH1A	Plasma Membrane	4
125	ADH1B	Cytoplasm	5
125	ADH1B	Nucleus	4
125	ADH1B	Cytosol	4
125	ADH1B	Plasma Membrane	4
126	ADH1C	Cytoplasm	5
126	ADH1C	Nucleus	4
126	ADH1C	Cytosol	4
126	ADH1C	Plasma Membrane	4
127	ADH4	Cytoplasm	5
127	ADH4	Nucleus	4
127	ADH4	Cytosol	4
128	ADH5	Extracellular Region	4
128	ADH5	Cytosol	3
128	ADH5	Mitochondrion	2
130	ADH6	Cytoplasm	5
130	ADH6	Extracellular Region	4
130	ADH6	Cytosol	3
131	ADH7	Cytoplasm	5
131	ADH7	Cytosol	4
131	ADH7	Plasma Membrane	4
132	ADK	Nucleus	4
132	ADK	Cytosol	4
133	ADM	Extracellular Region	5
133	ADM	Cytoplasm	4
133	ADM	Other	2
134	ADORA1	Plasma Membrane	5
134	ADORA1	Endoplasmic Reticulum	2
134	ADORA1	Other	2
135	ADORA2A	Plasma Membrane	5
135	ADORA2A	Golgi Apparatus	4
135	ADORA2A	Other	4
135	ADORA2A	Cytoskeleton	2
136	ADORA2B	Plasma Membrane	5
136	ADORA2B	Other	2
141	ADPRH	Extracellular Region	2
141	ADPRH	Cytosol	2
142	PARP1	Mitochondrion	5
142	PARP1	Nucleus	5
142	PARP1	Other	5
143	PARP4	Cytoplasm	5
143	PARP4	Cytoskeleton	5
143	PARP4	Nucleus	5
143	PARP4	Other	5
143	PARP4	Cytosol	4
143	PARP4	Extracellular Region	4
146	ADRA1D	Plasma Membrane	5
146	ADRA1D	Other	2
147	ADRA1B	Cytoplasm	5
147	ADRA1B	Plasma Membrane	5
147	ADRA1B	Nucleus	5
147	ADRA1B	Other	2
148	ADRA1A	Cytoplasm	5
148	ADRA1A	Plasma Membrane	5
148	ADRA1A	Nucleus	5
148	ADRA1A	Other	2
150	ADRA2A	Cytoplasm	4
150	ADRA2A	Plasma Membrane	4
150	ADRA2A	Other	4
151	ADRA2B	Other	5
151	ADRA2B	Plasma Membrane	4
152	ADRA2C	Plasma Membrane	5
152	ADRA2C	Cytoplasm	4
152	ADRA2C	Endosome	4
152	ADRA2C	Other	2
153	ADRB1	Endosome	5
153	ADRB1	Plasma Membrane	5
153	ADRB1	Other	2
154	ADRB2	Plasma Membrane	5
154	ADRB2	Lysosome	4
154	ADRB2	Endosome	4
154	ADRB2	Other	4
154	ADRB2	Cytoplasm	4
154	ADRB2	Nucleus	2
155	ADRB3	Plasma Membrane	5
155	ADRB3	Other	4
156	GRK2	Cytoplasm	4
156	GRK2	Cytosol	4
156	GRK2	Plasma Membrane	4
156	GRK2	Other	4
157	GRK3	Cytosol	4
157	GRK3	Plasma Membrane	4
158	ADSL	Other	5
158	ADSL	Cytosol	4
159	ADSS2	Cytosol	4
159	ADSS2	Plasma Membrane	4
159	ADSS2	Extracellular Region	4
159	ADSS2	Mitochondrion	4
159	ADSS2	Cytoplasm	3
160	AP2A1	Plasma Membrane	5
160	AP2A1	Cytoplasm	5
160	AP2A1	Golgi Apparatus	5
160	AP2A1	Cytosol	4
160	AP2A1	Lysosome	4
160	AP2A1	Endosome	4
160	AP2A1	Other	4
161	AP2A2	Plasma Membrane	5
161	AP2A2	Cytoplasm	5
161	AP2A2	Cytosol	4
161	AP2A2	Lysosome	4
161	AP2A2	Endosome	4
162	AP1B1	Golgi Apparatus	5
162	AP1B1	Cytoplasm	5
162	AP1B1	Lysosome	4
162	AP1B1	Cytosol	4
163	AP2B1	Plasma Membrane	5
163	AP2B1	Cytoplasm	5
163	AP2B1	Cytosol	4
163	AP2B1	Lysosome	4
163	AP2B1	Endosome	4
163	AP2B1	Other	4
164	AP1G1	Cytoplasm	5
164	AP1G1	Golgi Apparatus	5
164	AP1G1	Endosome	5
164	AP1G1	Lysosome	4
164	AP1G1	Cytosol	4
164	AP1G1	Other	4
165	AEBP1	Extracellular Region	4
165	AEBP1	Nucleus	3
165	AEBP1	Cytoplasm	3
166	TLE5	Nucleus	5
166	TLE5	Other	3
167	CRISP1	Nucleus	4
167	CRISP1	Extracellular Region	3
173	AFM	Extracellular Region	5
173	AFM	Cytoplasm	3
174	AFP	Extracellular Region	5
174	AFP	Endoplasmic Reticulum	4
174	AFP	Cytoplasm	3
175	AGA	Lysosome	5
175	AGA	Extracellular Region	5
175	AGA	Endoplasmic Reticulum	5
175	AGA	Cytoplasm	3
176	ACAN	Extracellular Region	4
176	ACAN	Golgi Apparatus	4
176	ACAN	Lysosome	4
176	ACAN	Other	2
177	AGER	Extracellular Region	5
177	AGER	Plasma Membrane	5
177	AGER	Nucleus	4
177	AGER	Other	4
178	AGL	Cytoplasm	5
178	AGL	Other	4
178	AGL	Extracellular Region	4
178	AGL	Cytosol	4
178	AGL	Nucleus	2
178	AGL	Endoplasmic Reticulum	2
181	AGRP	Extracellular Region	5
181	AGRP	Golgi Apparatus	5
181	AGRP	Other	2
182	JAG1	Other	5
182	JAG1	Extracellular Region	5
182	JAG1	Plasma Membrane	5
183	AGT	Extracellular Region	5
183	AGT	Cytosol	4
183	AGT	Other	2
185	AGTR1	Plasma Membrane	5
185	AGTR1	Other	5
186	AGTR2	Plasma Membrane	5
186	AGTR2	Cytoplasm	2
186	AGTR2	Other	2
187	APLNR	Plasma Membrane	5
187	APLNR	Other	2
189	AGXT	Peroxisome	5
189	AGXT	Other	4
189	AGXT	Cytosol	4
189	AGXT	Mitochondrion	2
190	NR0B1	Nucleus	5
190	NR0B1	Cytoplasm	5
190	NR0B1	Other	4
190	NR0B1	Cytoskeleton	4
191	AHCY	Cytosol	4
191	AHCY	Extracellular Region	4
191	AHCY	Cytoplasm	3
191	AHCY	Nucleus	2
191	AHCY	Other	2
196	AHR	Nucleus	5
196	AHR	Cytosol	5
196	AHR	Cytoplasm	4
196	AHR	Other	3
197	AHSG	Extracellular Region	5
197	AHSG	Golgi Apparatus	4
197	AHSG	Endoplasmic Reticulum	4
197	AHSG	Cytoplasm	4
199	AIF1	Nucleus	5
199	AIF1	Cytosol	5
199	AIF1	Cytoplasm	5
199	AIF1	Plasma Membrane	4
199	AIF1	Other	4
199	AIF1	Cytoskeleton	3
203	AK1	Cytoplasm	5
203	AK1	Cytosol	4
203	AK1	Extracellular Region	4
204	AK2	Mitochondrion	4
204	AK2	Extracellular Region	4
205	AK4	Mitochondrion	5
207	AKT1	Nucleus	5
207	AKT1	Cytosol	5
207	AKT1	Plasma Membrane	5
207	AKT1	Other	5
207	AKT1	Cytoskeleton	4
207	AKT1	Mitochondrion	2
208	AKT2	Nucleus	5
208	AKT2	Other	5
208	AKT2	Cytoplasm	4
208	AKT2	Plasma Membrane	4
208	AKT2	Cytosol	4
208	AKT2	Endosome	3
210	ALAD	Extracellular Region	4
210	ALAD	Cytoplasm	4
210	ALAD	Nucleus	4
210	ALAD	Cytosol	3
211	ALAS1	Mitochondrion	5
211	ALAS1	Nucleus	4
211	ALAS1	Cytosol	4
212	ALAS2	Mitochondrion	5
212	ALAS2	Other	2
213	ALB	Extracellular Region	5
213	ALB	Other	5
213	ALB	Endoplasmic Reticulum	4
213	ALB	Golgi Apparatus	4
213	ALB	Cytoplasm	4
213	ALB	Nucleus	4
214	ALCAM	Plasma Membrane	5
214	ALCAM	Other	4
214	ALCAM	Extracellular Region	4
215	ABCD1	Lysosome	5
215	ABCD1	Peroxisome	5
215	ABCD1	Endoplasmic Reticulum	5
215	ABCD1	Mitochondrion	5
215	ABCD1	Cytoplasm	5
215	ABCD1	Cytosol	4
215	ABCD1	Other	4
216	ALDH1A1	Cytosol	4
216	ALDH1A1	Cytoplasm	4
216	ALDH1A1	Extracellular Region	4
217	ALDH2	Mitochondrion	5
217	ALDH2	Extracellular Region	4
218	ALDH3A1	Cytosol	4
218	ALDH3A1	Plasma Membrane	4
218	ALDH3A1	Endoplasmic Reticulum	4
218	ALDH3A1	Extracellular Region	4
218	ALDH3A1	Other	2
219	ALDH1B1	Mitochondrion	5
219	ALDH1B1	Nucleus	4
220	ALDH1A3	Cytoplasm	5
220	ALDH1A3	Cytosol	4
220	ALDH1A3	Extracellular Region	4
221	ALDH3B1	Cytoplasm	5
221	ALDH3B1	Plasma Membrane	4
221	ALDH3B1	Extracellular Region	4
221	ALDH3B1	Cytosol	2
222	ALDH3B2	Other	4
223	ALDH9A1	Cytoplasm	5
223	ALDH9A1	Cytosol	4
223	ALDH9A1	Extracellular Region	4
224	ALDH3A2	Peroxisome	5
224	ALDH3A2	Endoplasmic Reticulum	4
224	ALDH3A2	Other	3
225	ABCD2	Peroxisome	5
225	ABCD2	Cytosol	4
225	ABCD2	Other	3
229	ALDOB	Cytoskeleton	4
229	ALDOB	Extracellular Region	4
229	ALDOB	Cytosol	3
230	ALDOC	Extracellular Region	4
230	ALDOC	Cytoplasm	4
230	ALDOC	Cytoskeleton	3
230	ALDOC	Cytosol	3
231	AKR1B1	Cytoplasm	5
231	AKR1B1	Nucleus	4
231	AKR1B1	Cytosol	4
231	AKR1B1	Extracellular Region	4
231	AKR1B1	Other	2
231	AKR1B1	Lysosome	2
238	ALK	Other	5
238	ALK	Plasma Membrane	5
238	ALK	Extracellular Region	4
239	ALOX12	Cytosol	5
239	ALOX12	Other	5
239	ALOX12	Plasma Membrane	5
239	ALOX12	Extracellular Region	4
240	ALOX5	Cytoplasm	5
240	ALOX5	Nucleus	5
240	ALOX5	Cytosol	5
240	ALOX5	Extracellular Region	4
241	ALOX5AP	Endoplasmic Reticulum	5
241	ALOX5AP	Nucleus	5
241	ALOX5AP	Other	4
242	ALOX12B	Cytoplasm	5
242	ALOX12B	Cytosol	4
246	ALOX15	Other	5
246	ALOX15	Cytosol	5
246	ALOX15	Plasma Membrane	5
247	ALOX15B	Nucleus	5
247	ALOX15B	Cytosol	5
247	ALOX15B	Cytoskeleton	5
247	ALOX15B	Plasma Membrane	5
247	ALOX15B	Other	5
247	ALOX15B	Extracellular Region	4
248	ALPI	Plasma Membrane	5
248	ALPI	Extracellular Region	4
248	ALPI	Other	3
249	ALPL	Extracellular Region	4
249	ALPL	Other	4
249	ALPL	Plasma Membrane	3
250	ALPP	Plasma Membrane	5
250	ALPP	Other	5
251	ALPG	Plasma Membrane	5
251	ALPG	Extracellular Region	4
251	ALPG	Other	3
257	ALX3	Nucleus	3
258	AMBN	Endoplasmic Reticulum	4
258	AMBN	Extracellular Region	3
259	AMBP	Extracellular Region	5
259	AMBP	Plasma Membrane	5
259	AMBP	Other	3
262	AMD1	Cytosol	3
265	AMELX	Extracellular Region	4
265	AMELX	Endoplasmic Reticulum	4
265	AMELX	Other	3
265	AMELX	Golgi Apparatus	2
265	AMELX	Cytoplasm	2
267	AMFR	Other	5
267	AMFR	Endoplasmic Reticulum	5
267	AMFR	Golgi Apparatus	4
267	AMFR	Cytoplasm	4
267	AMFR	Cytosol	3
267	AMFR	Nucleus	2
268	AMH	Extracellular Region	5
269	AMHR2	Other	5
269	AMHR2	Plasma Membrane	3
270	AMPD1	Cytosol	3
271	AMPD2	Cytosol	4
272	AMPD3	Extracellular Region	4
272	AMPD3	Cytoplasm	4
272	AMPD3	Cytosol	3
273	AMPH	Plasma Membrane	5
273	AMPH	Cytoskeleton	5
273	AMPH	Cytoplasm	5
273	AMPH	Cytosol	4
273	AMPH	Other	3
274	BIN1	Other	4
274	BIN1	Nucleus	4
274	BIN1	Cytosol	4
274	BIN1	Cytoplasm	4
274	BIN1	Cytoskeleton	4
274	BIN1	Plasma Membrane	3
274	BIN1	Endosome	3
275	AMT	Nucleus	4
275	AMT	Mitochondrion	4
276	AMY1A	Extracellular Region	5
277	AMY1B	Extracellular Region	5
278	AMY1C	Extracellular Region	5
279	AMY2A	Extracellular Region	5
280	AMY2B	Extracellular Region	4
283	ANG	Extracellular Region	5
283	ANG	Nucleus	5
283	ANG	Cytoskeleton	4
283	ANG	Other	4
283	ANG	Cytoplasm	3
284	ANGPT1	Extracellular Region	5
284	ANGPT1	Plasma Membrane	5
284	ANGPT1	Other	5
285	ANGPT2	Extracellular Region	5
285	ANGPT2	Nucleus	2
285	ANGPT2	Plasma Membrane	2
285	ANGPT2	Other	2
286	ANK1	Cytoskeleton	5
286	ANK1	Other	5
286	ANK1	Cytoplasm	5
286	ANK1	Plasma Membrane	5
286	ANK1	Cytosol	4
286	ANK1	Endoplasmic Reticulum	3
286	ANK1	Nucleus	2
287	ANK2	Plasma Membrane	5
287	ANK2	Cytosol	4
287	ANK2	Mitochondrion	3
287	ANK2	Lysosome	3
287	ANK2	Endosome	3
287	ANK2	Cytoskeleton	3
287	ANK2	Other	3
287	ANK2	Cytoplasm	3
288	ANK3	Plasma Membrane	5
288	ANK3	Cytoplasm	4
288	ANK3	Other	4
288	ANK3	Endoplasmic Reticulum	4
288	ANK3	Golgi Apparatus	4
288	ANK3	Cytosol	4
288	ANK3	Lysosome	3
288	ANK3	Cytoskeleton	3
290	ANPEP	Cytoplasm	5
290	ANPEP	Plasma Membrane	5
290	ANPEP	Extracellular Region	5
290	ANPEP	Lysosome	4
290	ANPEP	Other	3
291	SLC25A4	Mitochondrion	5
291	SLC25A4	Plasma Membrane	4
292	SLC25A5	Mitochondrion	5
292	SLC25A5	Cytoskeleton	5
292	SLC25A5	Plasma Membrane	4
292	SLC25A5	Nucleus	4
292	SLC25A5	Other	4
293	SLC25A6	Mitochondrion	5
293	SLC25A6	Nucleus	4
293	SLC25A6	Other	3
301	ANXA1	Plasma Membrane	5
301	ANXA1	Endosome	5
301	ANXA1	Extracellular Region	5
301	ANXA1	Nucleus	4
301	ANXA1	Other	4
301	ANXA1	Cytosol	4
301	ANXA1	Cytoplasm	3
301	ANXA1	Mitochondrion	2
301	ANXA1	Lysosome	2
302	ANXA2	Lysosome	5
302	ANXA2	Other	5
302	ANXA2	Endosome	5
302	ANXA2	Extracellular Region	5
302	ANXA2	Plasma Membrane	4
302	ANXA2	Nucleus	4
302	ANXA2	Cytoplasm	3
302	ANXA2	Cytosol	2
306	ANXA3	Plasma Membrane	5
306	ANXA3	Cytoplasm	5
306	ANXA3	Cytosol	4
306	ANXA3	Extracellular Region	4
306	ANXA3	Other	2
307	ANXA4	Plasma Membrane	4
307	ANXA4	Other	4
307	ANXA4	Nucleus	4
307	ANXA4	Cytoplasm	4
307	ANXA4	Extracellular Region	4
307	ANXA4	Cytosol	3
308	ANXA5	Cytoplasm	5
308	ANXA5	Other	4
308	ANXA5	Extracellular Region	4
308	ANXA5	Cytosol	4
308	ANXA5	Plasma Membrane	2
309	ANXA6	Lysosome	5
309	ANXA6	Endosome	5
309	ANXA6	Other	4
309	ANXA6	Extracellular Region	4
309	ANXA6	Cytoplasm	3
309	ANXA6	Mitochondrion	2
310	ANXA7	Nucleus	4
310	ANXA7	Endoplasmic Reticulum	4
310	ANXA7	Other	4
310	ANXA7	Extracellular Region	4
310	ANXA7	Cytosol	2
310	ANXA7	Plasma Membrane	2
311	ANXA11	Nucleus	5
311	ANXA11	Cytoskeleton	5
311	ANXA11	Other	5
311	ANXA11	Cytoplasm	5
311	ANXA11	Lysosome	5
311	ANXA11	Cytosol	4
311	ANXA11	Extracellular Region	4
312	ANXA13	Other	5
312	ANXA13	Nucleus	4
312	ANXA13	Plasma Membrane	4
312	ANXA13	Extracellular Region	4
312	ANXA13	Cytoplasm	4
313	AOAH	Cytoplasm	3
313	AOAH	Extracellular Region	3
314	AOC2	Plasma Membrane	3
314	AOC2	Cytoplasm	3
316	AOX1	Cytosol	5
316	AOX1	Extracellular Region	4
317	APAF1	Cytosol	5
317	APAF1	Extracellular Region	4
317	APAF1	Cytoplasm	4
317	APAF1	Nucleus	2
318	NUDT2	Mitochondrion	4
319	APOF	Extracellular Region	5
320	APBA1	Golgi Apparatus	4
320	APBA1	Cytoplasm	4
320	APBA1	Cytosol	4
320	APBA1	Plasma Membrane	3
320	APBA1	Other	3
320	APBA1	Nucleus	3
321	APBA2	Cytoplasm	3
321	APBA2	Plasma Membrane	3
321	APBA2	Other	3
322	APBB1	Nucleus	5
322	APBB1	Cytoplasm	5
322	APBB1	Plasma Membrane	5
322	APBB1	Other	5
322	APBB1	Endoplasmic Reticulum	4
323	APBB2	Other	5
323	APBB2	Nucleus	4
323	APBB2	Cytoplasm	3
324	APC	Other	5
324	APC	Nucleus	5
324	APC	Cytoskeleton	5
324	APC	Cytoplasm	5
324	APC	Plasma Membrane	5
324	APC	Cytosol	4
325	APCS	Extracellular Region	5
325	APCS	Nucleus	4
326	AIRE	Nucleus	4
326	AIRE	Cytoplasm	3
327	APEH	Cytoplasm	5
327	APEH	Cytosol	4
327	APEH	Nucleus	4
327	APEH	Extracellular Region	4
328	APEX1	Nucleus	5
328	APEX1	Mitochondrion	5
328	APEX1	Endoplasmic Reticulum	5
328	APEX1	Cytoplasm	5
328	APEX1	Cytoskeleton	4
328	APEX1	Other	2
329	BIRC2	Nucleus	5
329	BIRC2	Cytoplasm	5
329	BIRC2	Cytosol	4
329	BIRC2	Plasma Membrane	3
329	BIRC2	Other	2
330	BIRC3	Nucleus	5
330	BIRC3	Cytoplasm	5
330	BIRC3	Cytosol	4
330	BIRC3	Other	2
331	XIAP	Nucleus	5
331	XIAP	Cytoplasm	5
331	XIAP	Cytosol	4
332	BIRC5	Nucleus	5
332	BIRC5	Other	5
332	BIRC5	Cytoskeleton	5
332	BIRC5	Cytosol	5
333	APLP1	Cytoplasm	5
333	APLP1	Plasma Membrane	5
333	APLP1	Extracellular Region	4
333	APLP1	Other	3
334	APLP2	Nucleus	5
334	APLP2	Other	5
334	APLP2	Endoplasmic Reticulum	4
334	APLP2	Plasma Membrane	4
334	APLP2	Cytoplasm	4
334	APLP2	Extracellular Region	4
335	APOA1	Extracellular Region	5
335	APOA1	Cytoplasm	4
335	APOA1	Endosome	4
335	APOA1	Endoplasmic Reticulum	4
335	APOA1	Cytosol	4
335	APOA1	Plasma Membrane	4
335	APOA1	Nucleus	2
335	APOA1	Other	2
336	APOA2	Extracellular Region	4
336	APOA2	Endosome	4
336	APOA2	Endoplasmic Reticulum	4
336	APOA2	Cytosol	4
337	APOA4	Extracellular Region	5
337	APOA4	Endosome	4
337	APOA4	Endoplasmic Reticulum	4
337	APOA4	Cytosol	4
338	APOB	Other	5
338	APOB	Endoplasmic Reticulum	5
338	APOB	Endosome	4
338	APOB	Plasma Membrane	4
338	APOB	Cytoplasm	4
338	APOB	Lysosome	4
338	APOB	Extracellular Region	4
338	APOB	Cytosol	4
339	APOBEC1	Cytoplasm	5
339	APOBEC1	Nucleus	4
341	APOC1	Extracellular Region	4
341	APOC1	Endoplasmic Reticulum	4
343	AQP8	Other	5
343	AQP8	Plasma Membrane	4
343	AQP8	Mitochondrion	3
344	APOC2	Extracellular Region	4
344	APOC2	Endosome	4
345	APOC3	Extracellular Region	4
345	APOC3	Endosome	4
346	APOC4	Extracellular Region	5
347	APOD	Extracellular Region	5
347	APOD	Cytoplasm	5
347	APOD	Endoplasmic Reticulum	4
347	APOD	Cytosol	4
347	APOD	Other	4
348	APOE	Extracellular Region	5
348	APOE	Cytoplasm	5
348	APOE	Endoplasmic Reticulum	4
348	APOE	Golgi Apparatus	4
348	APOE	Other	4
348	APOE	Endosome	4
348	APOE	Plasma Membrane	4
348	APOE	Nucleus	4
350	APOH	Extracellular Region	5
350	APOH	Other	4
350	APOH	Cytoplasm	4
351	APP	Other	5
351	APP	Endosome	5
351	APP	Golgi Apparatus	5
351	APP	Cytoplasm	5
351	APP	Extracellular Region	4
351	APP	Endoplasmic Reticulum	4
351	APP	Cytosol	4
351	APP	Nucleus	4
351	APP	Mitochondrion	4
351	APP	Plasma Membrane	4
351	APP	Cytoskeleton	2
353	APRT	Cytoplasm	5
353	APRT	Nucleus	4
353	APRT	Cytosol	4
353	APRT	Extracellular Region	4
354	KLK3	Extracellular Region	5
354	KLK3	Other	5
354	KLK3	Nucleus	4
354	KLK3	Cytoplasm	3
355	FAS	Extracellular Region	5
355	FAS	Other	5
355	FAS	Plasma Membrane	5
355	FAS	Cytosol	4
355	FAS	Nucleus	4
356	FASLG	Nucleus	5
356	FASLG	Extracellular Region	5
356	FASLG	Plasma Membrane	4
356	FASLG	Lysosome	3
356	FASLG	Cytoplasm	3
356	FASLG	Other	2
357	SHROOM2	Extracellular Region	4
357	SHROOM2	Cytoskeleton	4
357	SHROOM2	Other	4
357	SHROOM2	Plasma Membrane	4
358	AQP1	Cytoplasm	5
358	AQP1	Plasma Membrane	5
358	AQP1	Nucleus	5
358	AQP1	Extracellular Region	5
358	AQP1	Other	3
359	AQP2	Other	5
359	AQP2	Plasma Membrane	5
359	AQP2	Extracellular Region	5
359	AQP2	Cytoplasm	4
359	AQP2	Golgi Apparatus	3
359	AQP2	Endosome	2
360	AQP3	Cytoplasm	5
360	AQP3	Plasma Membrane	5
360	AQP3	Other	5
360	AQP3	Nucleus	4
361	AQP4	Cytoplasm	5
361	AQP4	Plasma Membrane	5
361	AQP4	Other	4
361	AQP4	Endosome	3
361	AQP4	Extracellular Region	2
362	AQP5	Plasma Membrane	5
362	AQP5	Cytoplasm	5
362	AQP5	Extracellular Region	4
362	AQP5	Other	3
362	AQP5	Endoplasmic Reticulum	2
363	AQP6	Plasma Membrane	4
363	AQP6	Other	3
363	AQP6	Cytoplasm	3
364	AQP7	Cytoplasm	5
364	AQP7	Plasma Membrane	5
364	AQP7	Other	5
366	AQP9	Other	5
366	AQP9	Plasma Membrane	4
367	AR	Other	5
367	AR	Nucleus	5
367	AR	Cytoplasm	5
367	AR	Cytosol	4
367	AR	Plasma Membrane	2
368	ABCC6	Nucleus	4
368	ABCC6	Plasma Membrane	4
368	ABCC6	Other	3
368	ABCC6	Endoplasmic Reticulum	3
369	ARAF	Mitochondrion	3
369	ARAF	Cytosol	3
372	ARCN1	Golgi Apparatus	4
372	ARCN1	Endoplasmic Reticulum	4
372	ARCN1	Cytoplasm	4
372	ARCN1	Other	4
372	ARCN1	Cytosol	3
373	TRIM23	Golgi Apparatus	4
373	TRIM23	Lysosome	4
373	TRIM23	Cytoplasm	3
373	TRIM23	Plasma Membrane	3
373	TRIM23	Nucleus	2
374	AREG	Other	5
374	AREG	Extracellular Region	5
374	AREG	Endoplasmic Reticulum	4
374	AREG	Cytoplasm	4
374	AREG	Golgi Apparatus	2
374	AREG	Nucleus	2
375	ARF1	Other	5
375	ARF1	Golgi Apparatus	4
375	ARF1	Cytosol	4
375	ARF1	Extracellular Region	4
375	ARF1	Cytoplasm	3
375	ARF1	Plasma Membrane	3
375	ARF1	Endosome	2
375	ARF1	Peroxisome	2
377	ARF3	Golgi Apparatus	4
377	ARF3	Extracellular Region	4
377	ARF3	Cytoplasm	3
377	ARF3	Plasma Membrane	3
378	ARF4	Cytosol	5
378	ARF4	Plasma Membrane	5
378	ARF4	Other	5
378	ARF4	Extracellular Region	4
378	ARF4	Cytoplasm	3
378	ARF4	Golgi Apparatus	3
379	ARL4D	Cytoplasm	5
379	ARL4D	Plasma Membrane	5
379	ARL4D	Nucleus	3
381	ARF5	Extracellular Region	4
381	ARF5	Cytoplasm	3
381	ARF5	Golgi Apparatus	3
381	ARF5	Plasma Membrane	2
382	ARF6	Other	5
382	ARF6	Cytoplasm	5
382	ARF6	Plasma Membrane	5
382	ARF6	Endosome	5
382	ARF6	Extracellular Region	4
382	ARF6	Golgi Apparatus	3
382	ARF6	Cytosol	3
383	ARG1	Extracellular Region	5
383	ARG1	Lysosome	4
383	ARG1	Cytoplasm	4
383	ARG1	Nucleus	4
383	ARG1	Cytosol	3
383	ARG1	Mitochondrion	2
383	ARG1	Other	2
384	ARG2	Mitochondrion	4
387	RHOA	Cytosol	5
387	RHOA	Cytoplasm	5
387	RHOA	Plasma Membrane	5
387	RHOA	Other	5
387	RHOA	Endoplasmic Reticulum	4
387	RHOA	Extracellular Region	4
387	RHOA	Endosome	3
387	RHOA	Cytoskeleton	3
387	RHOA	Nucleus	2
388	RHOB	Nucleus	5
388	RHOB	Endosome	5
388	RHOB	Plasma Membrane	5
388	RHOB	Cytosol	4
388	RHOB	Other	4
388	RHOB	Extracellular Region	4
388	RHOB	Cytoplasm	3
389	RHOC	Plasma Membrane	5
389	RHOC	Cytosol	4
389	RHOC	Extracellular Region	4
389	RHOC	Other	4
389	RHOC	Cytoplasm	3
390	RND3	Golgi Apparatus	5
390	RND3	Other	4
390	RND3	Cytoplasm	3
391	RHOG	Endoplasmic Reticulum	4
391	RHOG	Cytosol	4
391	RHOG	Cytoplasm	4
391	RHOG	Other	4
391	RHOG	Extracellular Region	4
391	RHOG	Cytoskeleton	3
391	RHOG	Plasma Membrane	3
392	ARHGAP1	Cytoplasm	5
392	ARHGAP1	Endosome	4
392	ARHGAP1	Cytosol	4
392	ARHGAP1	Extracellular Region	4
393	ARHGAP4	Cytoplasm	5
393	ARHGAP4	Cytosol	4
393	ARHGAP4	Golgi Apparatus	2
393	ARHGAP4	Cytoskeleton	2
393	ARHGAP4	Other	2
394	ARHGAP5	Endoplasmic Reticulum	4
394	ARHGAP5	Cytosol	4
394	ARHGAP5	Cytoplasm	4
394	ARHGAP5	Plasma Membrane	3
395	ARHGAP6	Cytoskeleton	5
395	ARHGAP6	Cytosol	4
395	ARHGAP6	Cytoplasm	3
396	ARHGDIA	Cytoskeleton	5
396	ARHGDIA	Extracellular Region	4
396	ARHGDIA	Cytosol	3
396	ARHGDIA	Other	3
397	ARHGDIB	Cytosol	5
397	ARHGDIB	Cytoplasm	5
397	ARHGDIB	Cytoskeleton	5
397	ARHGDIB	Extracellular Region	4
397	ARHGDIB	Other	3
398	ARHGDIG	Cytoplasm	5
398	ARHGDIG	Cytosol	4
398	ARHGDIG	Plasma Membrane	4
398	ARHGDIG	Other	3
399	RHOH	Cytoplasm	5
399	RHOH	Cytosol	4
399	RHOH	Plasma Membrane	4
400	ARL1	Golgi Apparatus	5
400	ARL1	Cytosol	4
400	ARL1	Cytoplasm	4
401	PHOX2A	Nucleus	4
402	ARL2	Nucleus	5
402	ARL2	Mitochondrion	5
402	ARL2	Cytoskeleton	5
402	ARL2	Golgi Apparatus	4
402	ARL2	Cytosol	4
402	ARL2	Other	4
402	ARL2	Plasma Membrane	4
402	ARL2	Cytoplasm	3
403	ARL3	Nucleus	5
403	ARL3	Golgi Apparatus	5
403	ARL3	Cytoskeleton	5
403	ARL3	Other	5
403	ARL3	Extracellular Region	4
403	ARL3	Cytoplasm	3
405	ARNT	Nucleus	5
405	ARNT	Cytoplasm	2
406	ARNTL	Nucleus	5
406	ARNTL	Other	4
406	ARNTL	Cytoplasm	4
407	ARR3	Other	5
407	ARR3	Cytoplasm	4
408	ARRB1	Nucleus	5
408	ARRB1	Cytoplasm	5
408	ARRB1	Golgi Apparatus	4
408	ARRB1	Lysosome	4
408	ARRB1	Other	4
408	ARRB1	Cytosol	3
408	ARRB1	Plasma Membrane	3
408	ARRB1	Endosome	2
409	ARRB2	Nucleus	5
409	ARRB2	Plasma Membrane	5
409	ARRB2	Cytoplasm	5
409	ARRB2	Other	4
409	ARRB2	Cytosol	4
409	ARRB2	Endosome	2
410	ARSA	Lysosome	4
410	ARSA	Extracellular Region	4
410	ARSA	Endoplasmic Reticulum	4
411	ARSB	Lysosome	4
411	ARSB	Extracellular Region	4
411	ARSB	Endoplasmic Reticulum	4
411	ARSB	Cytoplasm	4
411	ARSB	Other	4
411	ARSB	Mitochondrion	2
411	ARSB	Golgi Apparatus	2
412	STS	Lysosome	4
412	STS	Endosome	4
412	STS	Endoplasmic Reticulum	4
412	STS	Golgi Apparatus	4
412	STS	Plasma Membrane	4
412	STS	Other	3
414	ARSD	Endoplasmic Reticulum	4
414	ARSD	Lysosome	3
415	ARSL	Golgi Apparatus	5
415	ARSL	Endoplasmic Reticulum	4
415	ARSL	Extracellular Region	4
416	ARSF	Endoplasmic Reticulum	4
416	ARSF	Extracellular Region	4
417	ART1	Endoplasmic Reticulum	5
417	ART1	Plasma Membrane	4
417	ART1	Other	3
419	ART3	Plasma Membrane	5
419	ART3	Extracellular Region	4
419	ART3	Other	3
420	ART4	Plasma Membrane	5
420	ART4	Other	5
420	ART4	Extracellular Region	4
421	ARVCF	Other	4
421	ARVCF	Nucleus	3
421	ARVCF	Cytoplasm	3
421	ARVCF	Plasma Membrane	3
427	ASAH1	Extracellular Region	5
427	ASAH1	Nucleus	5
427	ASAH1	Lysosome	5
427	ASAH1	Cytoplasm	4
429	ASCL1	Nucleus	5
429	ASCL1	Other	2
430	ASCL2	Nucleus	5
430	ASCL2	Cytoplasm	5
432	ASGR1	Other	5
432	ASGR1	Plasma Membrane	4
432	ASGR1	Extracellular Region	3
433	ASGR2	Other	5
433	ASGR2	Endoplasmic Reticulum	5
433	ASGR2	Cytoplasm	5
433	ASGR2	Plasma Membrane	4
434	ASIP	Extracellular Region	5
434	ASIP	Other	2
435	ASL	Cytosol	4
435	ASL	Extracellular Region	4
435	ASL	Cytoplasm	3
438	ASMT	Cytosol	4
439	GET3	Nucleus	5
439	GET3	Endoplasmic Reticulum	5
439	GET3	Cytoplasm	4
439	GET3	Extracellular Region	4
440	ASNS	Cytosol	4
443	ASPA	Cytosol	4
443	ASPA	Nucleus	3
444	ASPH	Plasma Membrane	5
444	ASPH	Endoplasmic Reticulum	5
444	ASPH	Other	4
445	ASS1	Cytosol	5
445	ASS1	Extracellular Region	4
445	ASS1	Cytoplasm	3
445	ASS1	Nucleus	2
445	ASS1	Mitochondrion	2
445	ASS1	Lysosome	2
445	ASS1	Endoplasmic Reticulum	2
445	ASS1	Other	2
460	ASTN1	Other	3
460	ASTN1	Endosome	3
460	ASTN1	Cytoplasm	3
460	ASTN1	Plasma Membrane	2
462	SERPINC1	Extracellular Region	5
462	SERPINC1	Endoplasmic Reticulum	4
462	SERPINC1	Plasma Membrane	4
463	ZFHX3	Other	5
463	ZFHX3	Cytoplasm	5
463	ZFHX3	Nucleus	5
466	ATF1	Nucleus	5
466	ATF1	Other	3
467	ATF3	Nucleus	4
467	ATF3	Other	4
468	ATF4	Other	5
468	ATF4	Cytoplasm	4
468	ATF4	Nucleus	4
468	ATF4	Cytoskeleton	3
468	ATF4	Plasma Membrane	2
471	ATIC	Cytosol	4
471	ATIC	Plasma Membrane	4
471	ATIC	Other	4
471	ATIC	Extracellular Region	4
472	ATM	Other	5
472	ATM	Nucleus	5
472	ATM	Cytoplasm	3
472	ATM	Cytoskeleton	2
473	RERE	Nucleus	3
474	ATOH1	Nucleus	4
475	ATOX1	Cytosol	3
475	ATOX1	Other	2
476	ATP1A1	Other	5
476	ATP1A1	Plasma Membrane	5
476	ATP1A1	Extracellular Region	4
476	ATP1A1	Endoplasmic Reticulum	3
476	ATP1A1	Golgi Apparatus	3
476	ATP1A1	Cytoplasm	3
476	ATP1A1	Endosome	2
477	ATP1A2	Cytoplasm	5
477	ATP1A2	Plasma Membrane	5
477	ATP1A2	Extracellular Region	4
477	ATP1A2	Other	3
477	ATP1A2	Endosome	2
478	ATP1A3	Endoplasmic Reticulum	5
478	ATP1A3	Golgi Apparatus	5
478	ATP1A3	Plasma Membrane	5
478	ATP1A3	Other	5
478	ATP1A3	Extracellular Region	4
479	ATP12A	Other	5
479	ATP12A	Plasma Membrane	4
480	ATP1A4	Plasma Membrane	5
480	ATP1A4	Other	4
481	ATP1B1	Plasma Membrane	4
481	ATP1B1	Other	4
481	ATP1B1	Extracellular Region	4
482	ATP1B2	Plasma Membrane	5
482	ATP1B2	Other	4
482	ATP1B2	Cytoplasm	2
483	ATP1B3	Other	4
483	ATP1B3	Plasma Membrane	4
483	ATP1B3	Extracellular Region	4
483	ATP1B3	Cytoplasm	3
486	FXYD2	Plasma Membrane	4
486	FXYD2	Extracellular Region	4
487	ATP2A1	Endoplasmic Reticulum	5
487	ATP2A1	Cytoplasm	5
487	ATP2A1	Other	4
487	ATP2A1	Mitochondrion	2
488	ATP2A2	Other	5
488	ATP2A2	Endoplasmic Reticulum	5
488	ATP2A2	Plasma Membrane	4
488	ATP2A2	Cytoplasm	2
489	ATP2A3	Endoplasmic Reticulum	5
489	ATP2A3	Other	4
489	ATP2A3	Nucleus	3
490	ATP2B1	Plasma Membrane	4
490	ATP2B1	Nucleus	4
490	ATP2B1	Other	4
490	ATP2B1	Extracellular Region	4
491	ATP2B2	Cytoplasm	5
491	ATP2B2	Plasma Membrane	5
491	ATP2B2	Other	4
491	ATP2B2	Extracellular Region	4
492	ATP2B3	Plasma Membrane	5
492	ATP2B3	Other	4
492	ATP2B3	Extracellular Region	4
493	ATP2B4	Other	4
493	ATP2B4	Cytoplasm	4
493	ATP2B4	Plasma Membrane	4
495	ATP4A	Plasma Membrane	5
495	ATP4A	Extracellular Region	4
495	ATP4A	Other	2
496	ATP4B	Plasma Membrane	5
496	ATP4B	Other	2
498	ATP5F1A	Mitochondrion	5
498	ATP5F1A	Plasma Membrane	5
498	ATP5F1A	Other	4
498	ATP5F1A	Extracellular Region	4
501	ALDH7A1	Mitochondrion	4
501	ALDH7A1	Cytosol	4
501	ALDH7A1	Extracellular Region	4
501	ALDH7A1	Nucleus	3
506	ATP5F1B	Mitochondrion	5
506	ATP5F1B	Plasma Membrane	5
506	ATP5F1B	Other	5
506	ATP5F1B	Nucleus	4
506	ATP5F1B	Extracellular Region	4
509	ATP5F1C	Mitochondrion	5
509	ATP5F1C	Other	4
513	ATP5F1D	Mitochondrion	5
514	ATP5F1E	Mitochondrion	5
515	ATP5PB	Mitochondrion	5
515	ATP5PB	Nucleus	4
515	ATP5PB	Other	4
516	ATP5MC1	Mitochondrion	5
516	ATP5MC1	Other	3
517	ATP5MC2	Mitochondrion	5
517	ATP5MC2	Other	3
518	ATP5MC3	Mitochondrion	5
518	ATP5MC3	Other	3
521	ATP5ME	Mitochondrion	5
522	ATP5PF	Mitochondrion	5
522	ATP5PF	Extracellular Region	2
522	ATP5PF	Other	2
523	ATP6V1A	Lysosome	4
523	ATP6V1A	Extracellular Region	4
523	ATP6V1A	Other	4
523	ATP6V1A	Cytosol	4
523	ATP6V1A	Plasma Membrane	4
523	ATP6V1A	Cytoplasm	3
525	ATP6V1B1	Other	5
525	ATP6V1B1	Plasma Membrane	5
525	ATP6V1B1	Cytosol	4
525	ATP6V1B1	Extracellular Region	4
525	ATP6V1B1	Cytoplasm	4
526	ATP6V1B2	Other	5
526	ATP6V1B2	Cytoplasm	5
526	ATP6V1B2	Lysosome	4
526	ATP6V1B2	Extracellular Region	4
526	ATP6V1B2	Cytosol	4
526	ATP6V1B2	Plasma Membrane	4
527	ATP6V0C	Cytoplasm	5
527	ATP6V0C	Plasma Membrane	4
527	ATP6V0C	Endosome	4
527	ATP6V0C	Lysosome	4
527	ATP6V0C	Other	4
527	ATP6V0C	Extracellular Region	4
528	ATP6V1C1	Lysosome	4
528	ATP6V1C1	Extracellular Region	4
528	ATP6V1C1	Other	4
528	ATP6V1C1	Cytosol	4
528	ATP6V1C1	Plasma Membrane	4
528	ATP6V1C1	Cytoplasm	3
529	ATP6V1E1	Lysosome	4
529	ATP6V1E1	Extracellular Region	4
529	ATP6V1E1	Other	4
529	ATP6V1E1	Endosome	4
529	ATP6V1E1	Cytosol	4
529	ATP6V1E1	Plasma Membrane	4
533	ATP6V0B	Cytoplasm	5
533	ATP6V0B	Endosome	4
533	ATP6V0B	Other	3
534	ATP6V1G2	Cytosol	4
534	ATP6V1G2	Cytoplasm	3
534	ATP6V1G2	Other	2
535	ATP6V0A1	Cytoplasm	5
535	ATP6V0A1	Plasma Membrane	5
535	ATP6V0A1	Lysosome	4
535	ATP6V0A1	Golgi Apparatus	4
535	ATP6V0A1	Cytosol	4
535	ATP6V0A1	Nucleus	4
535	ATP6V0A1	Endosome	4
535	ATP6V0A1	Extracellular Region	4
535	ATP6V0A1	Other	3
537	ATP6AP1	Other	4
537	ATP6AP1	Endosome	4
537	ATP6AP1	Extracellular Region	4
537	ATP6AP1	Plasma Membrane	3
537	ATP6AP1	Endoplasmic Reticulum	3
537	ATP6AP1	Cytoplasm	3
538	ATP7A	Endosome	5
538	ATP7A	Endoplasmic Reticulum	5
538	ATP7A	Golgi Apparatus	5
538	ATP7A	Plasma Membrane	5
538	ATP7A	Cytoplasm	5
538	ATP7A	Other	4
538	ATP7A	Cytosol	3
538	ATP7A	Nucleus	2
539	ATP5PO	Mitochondrion	5
539	ATP5PO	Plasma Membrane	5
539	ATP5PO	Nucleus	4
540	ATP7B	Endosome	5
540	ATP7B	Golgi Apparatus	5
540	ATP7B	Plasma Membrane	5
540	ATP7B	Other	4
540	ATP7B	Cytoplasm	3
540	ATP7B	Mitochondrion	3
545	ATR	Nucleus	5
545	ATR	Golgi Apparatus	4
545	ATR	Other	4
546	ATRX	Other	5
546	ATRX	Nucleus	5
547	KIF1A	Cytoplasm	4
547	KIF1A	Cytoskeleton	3
547	KIF1A	Other	3
547	KIF1A	Cytosol	2
549	AUH	Mitochondrion	4
550	AUP1	Other	4
550	AUP1	Extracellular Region	4
550	AUP1	Endoplasmic Reticulum	3
551	AVP	Extracellular Region	5
551	AVP	Cytosol	4
551	AVP	Cytoplasm	4
551	AVP	Other	2
552	AVPR1A	Plasma Membrane	5
552	AVPR1A	Endosome	4
552	AVPR1A	Cytoplasm	4
552	AVPR1A	Other	2
553	AVPR1B	Plasma Membrane	5
553	AVPR1B	Golgi Apparatus	4
553	AVPR1B	Endosome	4
553	AVPR1B	Other	2
554	AVPR2	Other	5
554	AVPR2	Endosome	4
554	AVPR2	Plasma Membrane	4
554	AVPR2	Cytoplasm	4
554	AVPR2	Endoplasmic Reticulum	4
554	AVPR2	Golgi Apparatus	4
558	AXL	Extracellular Region	5
558	AXL	Other	5
558	AXL	Plasma Membrane	4
558	AXL	Cytoskeleton	4
563	AZGP1	Extracellular Region	5
563	AZGP1	Nucleus	4
563	AZGP1	Plasma Membrane	3
566	AZU1	Extracellular Region	5
566	AZU1	Other	5
566	AZU1	Lysosome	5
567	B2M	Endoplasmic Reticulum	5
567	B2M	Golgi Apparatus	4
567	B2M	Extracellular Region	4
567	B2M	Cytoplasm	4
567	B2M	Endosome	4
567	B2M	Plasma Membrane	4
567	B2M	Cytosol	4
567	B2M	Other	4
570	BAAT	Peroxisome	5
570	BAAT	Cytosol	5
571	BACH1	Nucleus	5
571	BACH1	Cytoplasm	4
572	BAD	Mitochondrion	5
572	BAD	Cytosol	5
573	BAG1	Nucleus	5
573	BAG1	Cytoplasm	5
573	BAG1	Cytosol	4
575	ADGRB1	Extracellular Region	5
575	ADGRB1	Plasma Membrane	5
575	ADGRB1	Cytoplasm	5
575	ADGRB1	Other	4
576	ADGRB2	Plasma Membrane	5
576	ADGRB2	Other	4
576	ADGRB2	Cytoskeleton	4
577	ADGRB3	Other	4
577	ADGRB3	Plasma Membrane	4
577	ADGRB3	Extracellular Region	3
578	BAK1	Mitochondrion	5
578	BAK1	Other	5
578	BAK1	Endoplasmic Reticulum	2
578	BAK1	Cytosol	2
579	NKX3-2	Nucleus	3
580	BARD1	Cytoplasm	5
580	BARD1	Nucleus	5
580	BARD1	Other	5
581	BAX	Cytoplasm	5
581	BAX	Mitochondrion	5
581	BAX	Cytosol	5
581	BAX	Other	5
581	BAX	Nucleus	4
581	BAX	Endoplasmic Reticulum	4
581	BAX	Extracellular Region	4
582	BBS1	Cytoplasm	5
582	BBS1	Plasma Membrane	5
582	BBS1	Other	5
582	BBS1	Cytosol	4
582	BBS1	Cytoskeleton	4
583	BBS2	Cytoplasm	5
583	BBS2	Plasma Membrane	5
583	BBS2	Other	5
583	BBS2	Cytoskeleton	4
583	BBS2	Cytosol	4
585	BBS4	Cytoskeleton	5
585	BBS4	Other	5
585	BBS4	Plasma Membrane	4
585	BBS4	Cytosol	4
585	BBS4	Nucleus	2
586	BCAT1	Cytoplasm	5
586	BCAT1	Cytosol	4
586	BCAT1	Mitochondrion	3
587	BCAT2	Mitochondrion	5
590	BCHE	Extracellular Region	4
590	BCHE	Nucleus	2
590	BCHE	Endoplasmic Reticulum	2
590	BCHE	Other	2
593	BCKDHA	Mitochondrion	5
594	BCKDHB	Mitochondrion	5
594	BCKDHB	Nucleus	4
595	CCND1	Nucleus	5
595	CCND1	Other	5
595	CCND1	Cytosol	4
595	CCND1	Cytoplasm	3
596	BCL2	Nucleus	5
596	BCL2	Other	5
596	BCL2	Mitochondrion	5
596	BCL2	Endoplasmic Reticulum	5
596	BCL2	Cytosol	2
597	BCL2A1	Cytoplasm	5
597	BCL2A1	Mitochondrion	3
598	BCL2L1	Mitochondrion	5
598	BCL2L1	Cytoskeleton	5
598	BCL2L1	Other	5
598	BCL2L1	Cytosol	3
598	BCL2L1	Cytoplasm	3
598	BCL2L1	Nucleus	3
598	BCL2L1	Endoplasmic Reticulum	2
599	BCL2L2	Other	3
599	BCL2L2	Mitochondrion	3
599	BCL2L2	Cytosol	2
602	BCL3	Nucleus	5
602	BCL3	Cytoplasm	5
602	BCL3	Other	5
602	BCL3	Cytosol	4
602	BCL3	Plasma Membrane	4
604	BCL6	Nucleus	5
604	BCL6	Golgi Apparatus	4
607	BCL9	Nucleus	5
607	BCL9	Golgi Apparatus	5
608	TNFRSF17	Plasma Membrane	5
608	TNFRSF17	Other	5
610	HCN2	Plasma Membrane	5
611	OPN1SW	Plasma Membrane	4
611	OPN1SW	Other	3
613	BCR	Other	5
613	BCR	Cytosol	4
613	BCR	Extracellular Region	4
613	BCR	Plasma Membrane	2
617	BCS1L	Mitochondrion	5
617	BCS1L	Other	3
622	BDH1	Nucleus	4
622	BDH1	Mitochondrion	4
623	BDKRB1	Plasma Membrane	5
623	BDKRB1	Endoplasmic Reticulum	4
623	BDKRB1	Other	2
624	BDKRB2	Plasma Membrane	5
624	BDKRB2	Endosome	4
624	BDKRB2	Other	2
627	BDNF	Mitochondrion	4
627	BDNF	Nucleus	4
627	BDNF	Extracellular Region	4
627	BDNF	Cytoplasm	4
627	BDNF	Other	3
629	CFB	Extracellular Region	5
629	CFB	Plasma Membrane	4
631	BFSP1	Cytoplasm	3
631	BFSP1	Cytoskeleton	3
631	BFSP1	Plasma Membrane	3
632	BGLAP	Extracellular Region	5
632	BGLAP	Cytoplasm	5
632	BGLAP	Endoplasmic Reticulum	4
632	BGLAP	Golgi Apparatus	4
632	BGLAP	Other	2
633	BGN	Other	5
633	BGN	Extracellular Region	5
633	BGN	Golgi Apparatus	4
633	BGN	Lysosome	4
633	BGN	Cytoplasm	4
633	BGN	Plasma Membrane	2
634	CEACAM1	Other	5
634	CEACAM1	Plasma Membrane	5
634	CEACAM1	Cytoplasm	4
634	CEACAM1	Extracellular Region	4
635	BHMT	Cytoplasm	5
635	BHMT	Extracellular Region	5
635	BHMT	Cytosol	4
636	BICD1	Golgi Apparatus	5
636	BICD1	Cytoskeleton	5
636	BICD1	Cytosol	4
636	BICD1	Other	4
636	BICD1	Cytoplasm	4
637	BID	Mitochondrion	5
637	BID	Cytosol	4
637	BID	Other	4
638	BIK	Other	3
638	BIK	Mitochondrion	3
639	PRDM1	Cytoplasm	5
639	PRDM1	Nucleus	4
640	BLK	Cytosol	4
640	BLK	Plasma Membrane	3
641	BLM	Nucleus	5
641	BLM	Other	5
641	BLM	Cytosol	4
641	BLM	Cytoplasm	3
642	BLMH	Cytoplasm	5
642	BLMH	Cytosol	4
642	BLMH	Nucleus	4
642	BLMH	Extracellular Region	4
643	CXCR5	Plasma Membrane	5
643	CXCR5	Other	2
644	BLVRA	Cytoplasm	5
644	BLVRA	Cytosol	4
644	BLVRA	Extracellular Region	4
645	BLVRB	Cytosol	5
645	BLVRB	Nucleus	4
645	BLVRB	Plasma Membrane	4
645	BLVRB	Extracellular Region	4
645	BLVRB	Other	2
646	BNC1	Nucleus	4
646	BNC1	Cytoplasm	3
648	BMI1	Nucleus	5
648	BMI1	Cytosol	4
649	BMP1	Extracellular Region	4
649	BMP1	Golgi Apparatus	3
649	BMP1	Other	2
650	BMP2	Extracellular Region	5
650	BMP2	Other	5
650	BMP2	Plasma Membrane	4
651	BMP3	Extracellular Region	5
652	BMP4	Extracellular Region	4
652	BMP4	Endoplasmic Reticulum	4
653	BMP5	Extracellular Region	5
653	BMP5	Other	3
654	BMP6	Extracellular Region	3
654	BMP6	Cytoplasm	2
654	BMP6	Other	2
655	BMP7	Extracellular Region	5
655	BMP7	Other	2
656	BMP8B	Extracellular Region	3
657	BMPR1A	Plasma Membrane	4
657	BMPR1A	Other	4
658	BMPR1B	Other	5
658	BMPR1B	Plasma Membrane	4
659	BMPR2	Plasma Membrane	5
659	BMPR2	Other	4
659	BMPR2	Nucleus	4
659	BMPR2	Extracellular Region	4
659	BMPR2	Cytoplasm	2
660	BMX	Plasma Membrane	5
660	BMX	Nucleus	4
660	BMX	Cytosol	4
661	POLR3D	Nucleus	5
661	POLR3D	Cytosol	4
662	BNIP1	Cytoplasm	5
662	BNIP1	Nucleus	5
662	BNIP1	Endoplasmic Reticulum	5
662	BNIP1	Mitochondrion	5
663	BNIP2	Cytoplasm	5
663	BNIP2	Nucleus	5
663	BNIP2	Cytosol	4
664	BNIP3	Mitochondrion	5
664	BNIP3	Nucleus	5
664	BNIP3	Cytoplasm	4
664	BNIP3	Other	4
664	BNIP3	Endoplasmic Reticulum	3
665	BNIP3L	Nucleus	5
665	BNIP3L	Mitochondrion	5
665	BNIP3L	Endoplasmic Reticulum	5
665	BNIP3L	Other	5
665	BNIP3L	Cytosol	2
666	BOK	Nucleus	5
666	BOK	Mitochondrion	5
666	BOK	Endoplasmic Reticulum	5
666	BOK	Golgi Apparatus	5
666	BOK	Endosome	4
666	BOK	Other	3
667	DST	Cytoplasm	5
667	DST	Cytoskeleton	5
667	DST	Other	5
667	DST	Plasma Membrane	5
667	DST	Nucleus	4
667	DST	Cytosol	4
667	DST	Extracellular Region	4
667	DST	Endoplasmic Reticulum	3
668	FOXL2	Nucleus	5
668	FOXL2	Extracellular Region	4
669	BPGM	Cytosol	4
669	BPGM	Extracellular Region	4
670	BPHL	Mitochondrion	4
671	BPI	Cytoplasm	5
671	BPI	Extracellular Region	4
671	BPI	Lysosome	4
671	BPI	Other	3
672	BRCA1	Cytoplasm	5
672	BRCA1	Nucleus	5
672	BRCA1	Other	5
672	BRCA1	Cytoskeleton	5
672	BRCA1	Plasma Membrane	4
673	BRAF	Cytosol	4
673	BRAF	Other	4
673	BRAF	Mitochondrion	3
673	BRAF	Plasma Membrane	3
673	BRAF	Nucleus	3
675	BRCA2	Nucleus	5
675	BRCA2	Cytoskeleton	5
675	BRCA2	Cytoplasm	5
675	BRCA2	Other	5
675	BRCA2	Cytosol	4
676	BRDT	Nucleus	4
677	ZFP36L1	Cytoplasm	5
677	ZFP36L1	Nucleus	5
677	ZFP36L1	Cytosol	4
678	ZFP36L2	Nucleus	4
678	ZFP36L2	Cytoplasm	4
680	BRS3	Plasma Membrane	5
680	BRS3	Other	4
682	BSG	Plasma Membrane	5
682	BSG	Golgi Apparatus	4
682	BSG	Other	4
682	BSG	Mitochondrion	4
682	BSG	Extracellular Region	4
682	BSG	Cytoplasm	3
683	BST1	Plasma Membrane	5
683	BST1	Other	4
683	BST1	Extracellular Region	4
683	BST1	Cytoplasm	4
684	BST2	Plasma Membrane	5
684	BST2	Lysosome	4
684	BST2	Golgi Apparatus	4
684	BST2	Cytosol	4
684	BST2	Other	4
684	BST2	Extracellular Region	4
684	BST2	Endosome	3
685	BTC	Extracellular Region	5
685	BTC	Plasma Membrane	5
685	BTC	Cytoplasm	4
685	BTC	Other	3
686	BTD	Extracellular Region	5
686	BTD	Mitochondrion	4
687	KLF9	Nucleus	5
687	KLF9	Cytosol	4
687	KLF9	Plasma Membrane	4
688	KLF5	Nucleus	4
688	KLF5	Golgi Apparatus	4
688	KLF5	Other	2
689	BTF3	Cytosol	4
689	BTF3	Nucleus	4
689	BTF3	Cytoplasm	3
694	BTG1	Cytoplasm	5
694	BTG1	Nucleus	5
695	BTK	Nucleus	5
695	BTK	Cytoplasm	5
695	BTK	Plasma Membrane	5
695	BTK	Cytosol	5
695	BTK	Other	4
695	BTK	Lysosome	2
696	BTN1A1	Extracellular Region	5
696	BTN1A1	Other	5
696	BTN1A1	Plasma Membrane	4
699	BUB1	Other	5
699	BUB1	Nucleus	5
699	BUB1	Cytosol	4
701	BUB1B	Other	5
701	BUB1B	Nucleus	5
701	BUB1B	Cytoplasm	5
701	BUB1B	Cytoskeleton	5
701	BUB1B	Cytosol	4
705	BYSL	Nucleus	5
705	BYSL	Cytosol	4
705	BYSL	Other	4
705	BYSL	Cytoplasm	3
706	TSPO	Mitochondrion	4
706	TSPO	Extracellular Region	4
706	TSPO	Endoplasmic Reticulum	3
706	TSPO	Other	3
708	C1QBP	Nucleus	5
708	C1QBP	Mitochondrion	5
708	C1QBP	Cytosol	5
708	C1QBP	Other	5
708	C1QBP	Plasma Membrane	4
708	C1QBP	Cytoplasm	4
708	C1QBP	Extracellular Region	2
710	SERPING1	Extracellular Region	5
710	SERPING1	Cytoplasm	4
712	C1QA	Extracellular Region	5
712	C1QA	Other	3
713	C1QB	Extracellular Region	5
713	C1QB	Other	3
714	C1QC	Extracellular Region	5
714	C1QC	Other	3
715	C1R	Extracellular Region	4
716	C1S	Extracellular Region	4
717	C2	Extracellular Region	5
718	C3	Extracellular Region	5
718	C3	Endoplasmic Reticulum	4
718	C3	Plasma Membrane	4
718	C3	Lysosome	4
718	C3	Other	2
719	C3AR1	Plasma Membrane	5
719	C3AR1	Lysosome	4
719	C3AR1	Cytoplasm	4
719	C3AR1	Other	2
720	C4A	Extracellular Region	5
720	C4A	Other	5
720	C4A	Endoplasmic Reticulum	4
720	C4A	Plasma Membrane	4
721	C4B	Extracellular Region	4
721	C4B	Other	4
721	C4B	Plasma Membrane	4
722	C4BPA	Extracellular Region	5
722	C4BPA	Plasma Membrane	4
725	C4BPB	Extracellular Region	5
725	C4BPB	Plasma Membrane	4
726	CAPN5	Other	5
726	CAPN5	Extracellular Region	4
726	CAPN5	Cytoplasm	3
727	C5	Extracellular Region	5
727	C5	Plasma Membrane	5
728	C5AR1	Plasma Membrane	5
728	C5AR1	Other	5
728	C5AR1	Cytoplasm	4
729	C6	Extracellular Region	5
729	C6	Plasma Membrane	5
730	C7	Extracellular Region	5
730	C7	Plasma Membrane	5
730	C7	Other	2
731	C8A	Extracellular Region	5
731	C8A	Plasma Membrane	5
731	C8A	Other	4
732	C8B	Extracellular Region	5
732	C8B	Plasma Membrane	5
732	C8B	Other	4
733	C8G	Extracellular Region	5
733	C8G	Plasma Membrane	3
735	C9	Plasma Membrane	5
735	C9	Extracellular Region	5
735	C9	Other	3
738	VPS51	Golgi Apparatus	5
738	VPS51	Endosome	5
738	VPS51	Other	5
738	VPS51	Nucleus	4
738	VPS51	Cytosol	2
740	MRPL49	Mitochondrion	5
745	MYRF	Nucleus	4
745	MYRF	Golgi Apparatus	4
745	MYRF	Cytosol	4
745	MYRF	Endoplasmic Reticulum	4
745	MYRF	Cytoplasm	3
745	MYRF	Other	3
746	TMEM258	Endoplasmic Reticulum	5
746	TMEM258	Other	3
747	DAGLA	Plasma Membrane	5
747	DAGLA	Other	2
752	FMNL1	Cytoplasm	5
752	FMNL1	Other	5
752	FMNL1	Cytosol	4
752	FMNL1	Extracellular Region	4
752	FMNL1	Plasma Membrane	4
753	LDLRAD4	Endosome	5
753	LDLRAD4	Other	5
754	PTTG1IP	Nucleus	5
754	PTTG1IP	Cytoplasm	5
754	PTTG1IP	Other	4
754	PTTG1IP	Extracellular Region	4
755	CFAP410	Other	5
755	CFAP410	Mitochondrion	5
755	CFAP410	Plasma Membrane	5
755	CFAP410	Cytoskeleton	5
755	CFAP410	Cytosol	4
757	TMEM50B	Endoplasmic Reticulum	4
757	TMEM50B	Plasma Membrane	4
757	TMEM50B	Golgi Apparatus	3
757	TMEM50B	Other	3
759	CA1	Cytoplasm	5
759	CA1	Cytosol	4
759	CA1	Extracellular Region	4
760	CA2	Cytoplasm	5
760	CA2	Plasma Membrane	5
760	CA2	Other	5
760	CA2	Cytosol	4
760	CA2	Extracellular Region	4
761	CA3	Cytoplasm	5
761	CA3	Cytosol	4
762	CA4	Plasma Membrane	5
762	CA4	Extracellular Region	5
762	CA4	Endoplasmic Reticulum	4
762	CA4	Cytoplasm	4
762	CA4	Golgi Apparatus	4
762	CA4	Other	4
763	CA5A	Mitochondrion	5
765	CA6	Extracellular Region	5
766	CA7	Cytosol	4
766	CA7	Other	2
767	CA8	Cytoplasm	2
768	CA9	Plasma Membrane	5
768	CA9	Other	4
768	CA9	Nucleus	3
770	CA11	Extracellular Region	3
770	CA11	Plasma Membrane	2
771	CA12	Other	4
771	CA12	Plasma Membrane	4
773	CACNA1A	Nucleus	5
773	CACNA1A	Cytoplasm	5
773	CACNA1A	Plasma Membrane	5
773	CACNA1A	Other	5
774	CACNA1B	Other	5
774	CACNA1B	Plasma Membrane	4
775	CACNA1C	Cytoplasm	5
775	CACNA1C	Plasma Membrane	5
775	CACNA1C	Other	5
776	CACNA1D	Plasma Membrane	5
776	CACNA1D	Cytoplasm	3
776	CACNA1D	Other	2
777	CACNA1E	Other	5
777	CACNA1E	Plasma Membrane	4
778	CACNA1F	Other	5
778	CACNA1F	Plasma Membrane	5
779	CACNA1S	Plasma Membrane	5
779	CACNA1S	Cytoplasm	5
780	DDR1	Other	5
780	DDR1	Plasma Membrane	5
780	DDR1	Extracellular Region	4
781	CACNA2D1	Plasma Membrane	5
781	CACNA2D1	Extracellular Region	4
781	CACNA2D1	Endoplasmic Reticulum	2
781	CACNA2D1	Other	2
782	CACNB1	Plasma Membrane	4
782	CACNB1	Other	2
783	CACNB2	Plasma Membrane	5
783	CACNB2	Other	2
784	CACNB3	Plasma Membrane	5
784	CACNB3	Cytosol	4
784	CACNB3	Other	2
785	CACNB4	Plasma Membrane	5
785	CACNB4	Other	5
785	CACNB4	Cytosol	4
786	CACNG1	Plasma Membrane	4
788	SLC25A20	Mitochondrion	5
788	SLC25A20	Cytosol	4
788	SLC25A20	Other	3
790	CAD	Cytosol	4
790	CAD	Nucleus	4
790	CAD	Other	4
790	CAD	Extracellular Region	4
790	CAD	Cytoplasm	3
793	CALB1	Nucleus	5
793	CALB1	Other	5
793	CALB1	Extracellular Region	4
793	CALB1	Cytosol	3
793	CALB1	Cytoskeleton	2
794	CALB2	Cytosol	4
794	CALB2	Nucleus	3
794	CALB2	Other	3
794	CALB2	Cytoskeleton	2
794	CALB2	Plasma Membrane	2
795	S100G	Plasma Membrane	2
796	CALCA	Extracellular Region	5
796	CALCA	Cytoplasm	5
796	CALCA	Nucleus	2
796	CALCA	Other	2
797	CALCB	Extracellular Region	5
797	CALCB	Other	2
799	CALCR	Plasma Membrane	5
799	CALCR	Other	3
800	CALD1	Cytoskeleton	5
800	CALD1	Plasma Membrane	4
800	CALD1	Cytosol	4
800	CALD1	Cytoplasm	3
801	CALM1	Cytoskeleton	5
801	CALM1	Cytoplasm	5
801	CALM1	Plasma Membrane	5
801	CALM1	Other	4
801	CALM1	Extracellular Region	4
801	CALM1	Nucleus	4
801	CALM1	Cytosol	4
805	CALM2	Cytoskeleton	5
805	CALM2	Cytoplasm	5
805	CALM2	Plasma Membrane	5
805	CALM2	Other	4
805	CALM2	Nucleus	4
808	CALM3	Cytoskeleton	5
808	CALM3	Cytoplasm	5
808	CALM3	Plasma Membrane	5
808	CALM3	Other	4
808	CALM3	Extracellular Region	4
808	CALM3	Nucleus	4
808	CALM3	Cytosol	4
808	CALM3	Mitochondrion	2
810	CALML3	Extracellular Region	4
811	CALR	Endoplasmic Reticulum	5
811	CALR	Other	5
[truncated: 45,130 more rows]

## Sheet: Mouse
GeneID	GeneName	Location	Credibility score
11287	Pzp	Extracellular Region	5
11298	Aanat	Cytosol	4
11298	Aanat	Cytoplasm	4
11302	Aatk	Endoplasmic Reticulum	5
11302	Aatk	Other	5
11302	Aatk	Cytoplasm	3
11303	Abca1	Golgi Apparatus	5
11303	Abca1	Plasma Membrane	5
11303	Abca1	Other	4
11303	Abca1	Cytoplasm	4
11303	Abca1	Endosome	4
11304	Abca4	Other	5
11304	Abca4	Plasma Membrane	5
11304	Abca4	Endoplasmic Reticulum	4
11305	Abca2	Lysosome	4
11305	Abca2	Endosome	4
11305	Abca2	Cytoskeleton	4
11305	Abca2	Other	4
11305	Abca2	Plasma Membrane	4
11306	Abcb7	Mitochondrion	4
11306	Abcb7	Other	3
11307	Abcg1	Plasma Membrane	4
11307	Abcg1	Endosome	4
11307	Abcg1	Mitochondrion	4
11307	Abcg1	Golgi Apparatus	3
11307	Abcg1	Endoplasmic Reticulum	3
11307	Abcg1	Other	3
11308	Abi1	Other	5
11308	Abi1	Cytosol	4
11308	Abi1	Plasma Membrane	4
11308	Abi1	Cytoplasm	4
11308	Abi1	Nucleus	3
11308	Abi1	Cytoskeleton	3
11350	Abl1	Cytoskeleton	5
11350	Abl1	Other	5
11350	Abl1	Nucleus	5
11350	Abl1	Mitochondrion	5
11350	Abl1	Cytoplasm	5
11350	Abl1	Endoplasmic Reticulum	4
11350	Abl1	Cytosol	4
11352	Abl2	Plasma Membrane	5
11352	Abl2	Cytoskeleton	5
11352	Abl2	Other	5
11352	Abl2	Cytoplasm	5
11363	Acadl	Mitochondrion	5
11364	Acadm	Mitochondrion	5
11364	Acadm	Other	4
11370	Acadvl	Mitochondrion	5
11370	Acadvl	Nucleus	4
11370	Acadvl	Cytosol	4
11409	Acads	Mitochondrion	4
11409	Acads	Nucleus	4
11409	Acads	Cytoskeleton	4
11416	Slc33a1	Other	3
11416	Slc33a1	Endoplasmic Reticulum	3
11418	Asic2	Plasma Membrane	5
11418	Asic2	Other	5
11419	Asic1	Plasma Membrane	5
11419	Asic1	Other	5
11419	Asic1	Golgi Apparatus	4
11421	Ace	Cytoplasm	5
11421	Ace	Plasma Membrane	5
11421	Ace	Lysosome	4
11421	Ace	Endosome	4
11421	Ace	Extracellular Region	4
11421	Ace	Other	4
11423	Ache	Extracellular Region	5
11423	Ache	Plasma Membrane	5
11423	Ache	Other	5
11423	Ache	Nucleus	4
11423	Ache	Endoplasmic Reticulum	4
11423	Ache	Golgi Apparatus	4
11423	Ache	Cytoplasm	4
11425	Apoc4	Extracellular Region	5
11426	Macf1	Other	5
11426	Macf1	Cytoskeleton	5
11426	Macf1	Cytoplasm	5
11426	Macf1	Golgi Apparatus	4
11426	Macf1	Plasma Membrane	4
11428	Aco1	Cytosol	5
11428	Aco1	Cytoplasm	5
11428	Aco1	Mitochondrion	4
11428	Aco1	Endoplasmic Reticulum	4
11428	Aco1	Golgi Apparatus	4
11428	Aco1	Other	2
11429	Aco2	Mitochondrion	5
11429	Aco2	Other	4
11429	Aco2	Cytosol	3
11430	Acox1	Peroxisome	5
11430	Acox1	Mitochondrion	4
11430	Acox1	Cytosol	4
11431	Acp1	Cytosol	5
11431	Acp1	Plasma Membrane	5
11431	Acp1	Cytoplasm	4
11432	Acp2	Lysosome	5
11432	Acp2	Cytoplasm	4
11432	Acp2	Other	4
11433	Acp5	Lysosome	5
11434	Acr	Cytoplasm	5
11434	Acr	Other	4
11435	Chrna1	Plasma Membrane	5
11435	Chrna1	Other	5
11438	Chrna4	Plasma Membrane	5
11438	Chrna4	Other	4
11440	Chrna6	Plasma Membrane	5
11440	Chrna6	Other	4
11441	Chrna7	Plasma Membrane	5
11441	Chrna7	Other	4
11441	Chrna7	Cytoplasm	4
11443	Chrnb1	Plasma Membrane	5
11443	Chrnb1	Other	4
11444	Chrnb2	Plasma Membrane	5
11444	Chrnb2	Other	4
11447	Chrnd	Plasma Membrane	5
11447	Chrnd	Nucleus	4
11447	Chrnd	Cytosol	4
11447	Chrnd	Other	4
11448	Chrne	Plasma Membrane	5
11448	Chrne	Other	4
11449	Chrng	Plasma Membrane	5
11449	Chrng	Other	3
11450	Adipoq	Extracellular Region	5
11450	Adipoq	Endoplasmic Reticulum	5
11450	Adipoq	Other	4
11450	Adipoq	Cytoplasm	4
11451	Acrv1	Cytoplasm	5
11459	Acta1	Cytoskeleton	5
11459	Acta1	Other	4
11459	Acta1	Cytoplasm	3
11461	Actb	Cytosol	5
11461	Actb	Cytoskeleton	5
11461	Actb	Other	4
11461	Actb	Nucleus	4
11461	Actb	Cytoplasm	4
11461	Actb	Plasma Membrane	3
11464	Actc1	Cytoplasm	5
11464	Actc1	Cytoskeleton	5
11464	Actc1	Other	4
11465	Actg1	Cytoplasm	5
11465	Actg1	Cytoskeleton	5
11465	Actg1	Other	4
11465	Actg1	Extracellular Region	4
11465	Actg1	Cytosol	4
11465	Actg1	Plasma Membrane	3
11468	Actg2	Other	5
11468	Actg2	Cytoskeleton	5
11468	Actg2	Cytoplasm	3
11470	Actl7a	Nucleus	5
11470	Actl7a	Other	5
11470	Actl7a	Cytoplasm	5
11470	Actl7a	Cytoskeleton	3
11470	Actl7a	Golgi Apparatus	3
11471	Actl7b	Cytoplasm	5
11471	Actl7b	Nucleus	3
11471	Actl7b	Cytoskeleton	3
11472	Actn2	Cytoplasm	5
11472	Actn2	Cytoskeleton	5
11472	Actn2	Other	4
11472	Actn2	Plasma Membrane	4
11474	Actn3	Cytoplasm	5
11474	Actn3	Cytoskeleton	5
11474	Actn3	Other	5
11475	Acta2	Cytoskeleton	5
11475	Acta2	Cytoplasm	5
11475	Acta2	Other	3
11477	Acvr1	Plasma Membrane	5
11477	Acvr1	Other	5
11479	Acvr1b	Cytosol	4
11479	Acvr1b	Other	4
11479	Acvr1b	Plasma Membrane	4
11480	Acvr2a	Other	5
11480	Acvr2a	Cytoplasm	4
11480	Acvr2a	Plasma Membrane	4
11481	Acvr2b	Cytoplasm	4
11481	Acvr2b	Other	4
11481	Acvr2b	Plasma Membrane	3
11482	Acvrl1	Plasma Membrane	4
11482	Acvrl1	Other	4
11484	Aspa	Cytosol	5
11484	Aspa	Nucleus	4
11484	Aspa	Cytoplasm	4
11486	Ada	Cytoplasm	5
11486	Ada	Extracellular Region	4
11486	Ada	Lysosome	4
11486	Ada	Cytosol	4
11486	Ada	Plasma Membrane	4
11486	Ada	Other	4
11487	Adam10	Other	5
11487	Adam10	Nucleus	5
11487	Adam10	Cytoplasm	5
11487	Adam10	Plasma Membrane	5
11487	Adam10	Golgi Apparatus	4
11487	Adam10	Endoplasmic Reticulum	4
11487	Adam10	Extracellular Region	3
11488	Adam11	Other	5
11489	Adam12	Other	5
11489	Adam12	Nucleus	4
11489	Adam12	Plasma Membrane	4
11489	Adam12	Extracellular Region	3
11490	Adam15	Other	4
11490	Adam15	Extracellular Region	4
11490	Adam15	Cytoplasm	3
11491	Adam17	Cytoplasm	5
11491	Adam17	Other	5
11491	Adam17	Extracellular Region	5
11491	Adam17	Plasma Membrane	5
11491	Adam17	Cytosol	4
11491	Adam17	Cytoskeleton	4
11492	Adam19	Golgi Apparatus	5
11492	Adam19	Other	5
11492	Adam19	Nucleus	4
11492	Adam19	Extracellular Region	3
11495	Adam2	Other	5
11495	Adam2	Cytoplasm	4
11496	Adam22	Other	5
11496	Adam22	Plasma Membrane	4
11497	Adam3	Other	5
11497	Adam3	Plasma Membrane	5
11499	Adam5	Other	3
11500	Adam7	Plasma Membrane	5
11500	Adam7	Other	5
11501	Adam8	Other	5
11501	Adam8	Plasma Membrane	4
11501	Adam8	Cytoskeleton	3
11501	Adam8	Lysosome	3
11501	Adam8	Cytoplasm	3
11502	Adam9	Cytoplasm	5
11502	Adam9	Plasma Membrane	5
11502	Adam9	Extracellular Region	3
11502	Adam9	Other	3
11504	Adamts1	Extracellular Region	5
11504	Adamts1	Cytoplasm	5
11512	Adcy6	Plasma Membrane	5
11512	Adcy6	Endosome	4
11512	Adcy6	Other	4
11513	Adcy7	Plasma Membrane	5
11513	Adcy7	Other	5
11514	Adcy8	Other	5
11514	Adcy8	Plasma Membrane	5
11514	Adcy8	Cytoplasm	3
11515	Adcy9	Other	5
11515	Adcy9	Plasma Membrane	4
11516	Adcyap1	Extracellular Region	5
11516	Adcyap1	Other	4
11517	Adcyap1r1	Plasma Membrane	5
11517	Adcyap1r1	Endosome	4
11517	Adcyap1r1	Endoplasmic Reticulum	4
11517	Adcyap1r1	Other	4
11518	Add1	Cytoskeleton	5
11518	Add1	Other	5
11518	Add1	Plasma Membrane	5
11518	Add1	Nucleus	4
11518	Add1	Cytoplasm	4
11519	Add2	Other	5
11519	Add2	Cytoskeleton	4
11519	Add2	Plasma Membrane	4
11519	Add2	Cytoplasm	4
11520	Plin2	Nucleus	5
11520	Plin2	Other	5
11520	Plin2	Cytosol	5
11520	Plin2	Plasma Membrane	5
11522	Adh1	Mitochondrion	5
11522	Adh1	Cytoplasm	5
11522	Adh1	Nucleus	4
11522	Adh1	Cytosol	4
11522	Adh1	Plasma Membrane	4
11529	Adh7	Cytoplasm	5
11529	Adh7	Cytosol	4
11529	Adh7	Plasma Membrane	4
11532	Adh5	Mitochondrion	5
11532	Adh5	Nucleus	4
11532	Adh5	Cytoplasm	4
11532	Adh5	Cytosol	3
11534	Adk	Nucleus	5
11534	Adk	Cytosol	5
11534	Adk	Cytoplasm	4
11535	Adm	Extracellular Region	5
11535	Adm	Cytoplasm	4
11535	Adm	Other	2
11536	Gpr182	Plasma Membrane	5
11536	Gpr182	Other	3
11537	Cfd	Extracellular Region	5
11538	Adnp	Extracellular Region	5
11538	Adnp	Nucleus	4
11538	Adnp	Cytoplasm	4
11538	Adnp	Other	4
11539	Adora1	Other	5
11539	Adora1	Plasma Membrane	5
11539	Adora1	Endoplasmic Reticulum	4
11540	Adora2a	Plasma Membrane	5
11540	Adora2a	Other	4
11540	Adora2a	Cytoskeleton	2
11541	Adora2b	Plasma Membrane	5
11541	Adora2b	Other	4
11542	Adora3	Plasma Membrane	5
11542	Adora3	Other	4
11542	Adora3	Lysosome	2
11544	Adprh	Extracellular Region	4
11544	Adprh	Cytosol	4
11545	Parp1	Nucleus	5
11545	Parp1	Other	5
11545	Parp1	Cytoplasm	4
11545	Parp1	Mitochondrion	4
11546	Parp2	Nucleus	5
11548	Adra1b	Other	5
11548	Adra1b	Plasma Membrane	4
11548	Adra1b	Cytoplasm	4
11548	Adra1b	Nucleus	4
11549	Adra1a	Other	5
11549	Adra1a	Cytoplasm	4
11549	Adra1a	Plasma Membrane	4
11549	Adra1a	Nucleus	4
11551	Adra2a	Plasma Membrane	5
11551	Adra2a	Cytoplasm	4
11551	Adra2a	Other	4
11552	Adra2b	Other	4
11552	Adra2b	Plasma Membrane	3
11553	Adra2c	Plasma Membrane	5
11553	Adra2c	Cytoplasm	4
11553	Adra2c	Other	4
11554	Adrb1	Other	4
11554	Adrb1	Nucleus	4
11554	Adrb1	Cytoplasm	4
11554	Adrb1	Endosome	4
11554	Adrb1	Plasma Membrane	4
11555	Adrb2	Nucleus	5
11555	Adrb2	Plasma Membrane	5
11555	Adrb2	Endosome	4
11555	Adrb2	Other	4
11556	Adrb3	Other	5
11556	Adrb3	Plasma Membrane	5
11556	Adrb3	Nucleus	4
11564	Adsl	Mitochondrion	4
11564	Adsl	Cytosol	4
11564	Adsl	Other	2
11565	Adssl1	Cytoplasm	5
11565	Adssl1	Other	5
11566	Adss	Cytosol	4
11566	Adss	Plasma Membrane	4
11566	Adss	Mitochondrion	4
11566	Adss	Cytoplasm	3
11567	Avil	Other	4
11567	Avil	Cytoplasm	3
11567	Avil	Cytoskeleton	3
11568	Aebp1	Extracellular Region	3
11568	Aebp1	Nucleus	3
11568	Aebp1	Cytoplasm	3
11569	Aebp2	Nucleus	5
11571	Crisp1	Cytoplasm	5
11571	Crisp1	Extracellular Region	4
11572	Crisp3	Cytoplasm	5
11572	Crisp3	Extracellular Region	3
11576	Afp	Extracellular Region	5
11576	Afp	Cytoplasm	5
11593	Aga	Lysosome	5
11593	Aga	Extracellular Region	4
11593	Aga	Endoplasmic Reticulum	4
11593	Aga	Cytoplasm	3
11595	Acan	Extracellular Region	5
11595	Acan	Other	4
11596	Ager	Extracellular Region	5
11596	Ager	Plasma Membrane	5
11596	Ager	Other	5
11596	Ager	Nucleus	4
11596	Ager	Cytosol	4
11600	Angpt1	Extracellular Region	5
11600	Angpt1	Plasma Membrane	4
11600	Angpt1	Other	4
11601	Angpt2	Extracellular Region	5
11601	Angpt2	Nucleus	4
11601	Angpt2	Plasma Membrane	4
11601	Angpt2	Other	4
11602	Angpt4	Extracellular Region	4
11603	Agrn	Extracellular Region	5
11603	Agrn	Other	5
11603	Agrn	Plasma Membrane	4
11603	Agrn	Cytosol	4
11603	Agrn	Golgi Apparatus	4
11604	Agrp	Other	4
11604	Agrp	Extracellular Region	4
11604	Agrp	Golgi Apparatus	4
11605	Gla	Extracellular Region	5
11605	Gla	Lysosome	5
11605	Gla	Golgi Apparatus	4
11606	Agt	Extracellular Region	5
11606	Agt	Cytoplasm	4
11606	Agt	Other	2
11607	Agtr1a	Endosome	5
11607	Agtr1a	Plasma Membrane	5
11607	Agtr1a	Golgi Apparatus	4
11607	Agtr1a	Other	4
11608	Agtr1b	Plasma Membrane	5
11608	Agtr1b	Other	3
11609	Agtr2	Plasma Membrane	4
11609	Agtr2	Cytoplasm	4
11609	Agtr2	Other	3
11610	Agtrap	Plasma Membrane	5
11610	Agtrap	Cytoplasm	5
11610	Agtrap	Nucleus	4
11610	Agtrap	Cytosol	4
11610	Agtrap	Golgi Apparatus	3
11610	Agtrap	Endoplasmic Reticulum	3
11610	Agtrap	Other	3
11611	Agxt	Mitochondrion	4
11611	Agxt	Peroxisome	4
11614	Nr0b1	Cytoplasm	5
11614	Nr0b1	Nucleus	4
11614	Nr0b1	Other	4
11614	Nr0b1	Cytoskeleton	4
11615	Gm4737	Cytosol	5
11615	Gm4737	Nucleus	4
11615	Gm4737	Other	4
11615	Gm4737	Cytoplasm	3
11622	Ahr	Other	5
11622	Ahr	Nucleus	5
11622	Ahr	Cytoplasm	5
11622	Ahr	Cytosol	4
11624	Ahrr	Nucleus	4
11624	Ahrr	Cytosol	4
11625	Ahsg	Extracellular Region	5
11625	Ahsg	Golgi Apparatus	4
11625	Ahsg	Other	4
11628	Aicda	Other	4
11628	Aicda	Nucleus	4
11628	Aicda	Cytoplasm	4
11629	Aif1	Other	5
11629	Aif1	Cytoskeleton	5
11629	Aif1	Plasma Membrane	5
11629	Aif1	Nucleus	5
11629	Aif1	Cytoplasm	5
11629	Aif1	Cytosol	4
11632	Aip	Cytosol	5
11632	Aip	Other	5
11632	Aip	Cytoplasm	5
11632	Aip	Plasma Membrane	2
11634	Aire	Nucleus	5
11634	Aire	Cytoplasm	5
11636	Ak1	Cytoskeleton	5
11636	Ak1	Cytoplasm	5
11636	Ak1	Plasma Membrane	5
11636	Ak1	Cytosol	4
11636	Ak1	Other	4
11637	Ak2	Other	5
11637	Ak2	Mitochondrion	4
11637	Ak2	Nucleus	4
11637	Ak2	Cytosol	4
11639	Ak4	Mitochondrion	4
11640	Akap1	Mitochondrion	5
11640	Akap1	Endoplasmic Reticulum	5
11640	Akap1	Other	4
11640	Akap1	Plasma Membrane	4
11642	Akap3	Cytoplasm	5
11642	Akap3	Other	5
11643	Akap4	Other	5
11643	Akap4	Cytoplasm	5
11647	Alpl	Plasma Membrane	5
11647	Alpl	Extracellular Region	5
11647	Alpl	Other	3
11648	Akp3	Other	5
11648	Akp3	Plasma Membrane	4
11650	Alppl2	Cytoplasm	5
11650	Alppl2	Plasma Membrane	5
11650	Alppl2	Other	3
11651	Akt1	Mitochondrion	5
11651	Akt1	Cytoskeleton	5
11651	Akt1	Other	5
11651	Akt1	Nucleus	5
11651	Akt1	Cytoplasm	5
11651	Akt1	Plasma Membrane	5
11651	Akt1	Cytosol	4
11652	Akt2	Cytoplasm	4
11652	Akt2	Plasma Membrane	4
11652	Akt2	Nucleus	4
11652	Akt2	Mitochondrion	4
11652	Akt2	Cytosol	4
11652	Akt2	Endoplasmic Reticulum	4
11652	Akt2	Other	4
11652	Akt2	Endosome	3
11655	Alas1	Mitochondrion	4
11655	Alas1	Nucleus	4
11655	Alas1	Cytosol	4
11656	Alas2	Mitochondrion	5
11656	Alas2	Other	2
11657	Alb	Extracellular Region	5
11657	Alb	Cytoplasm	5
11657	Alb	Endoplasmic Reticulum	4
11657	Alb	Golgi Apparatus	4
11657	Alb	Other	4
11658	Alcam	Plasma Membrane	5
11658	Alcam	Other	5
11666	Abcd1	Lysosome	4
11666	Abcd1	Endoplasmic Reticulum	4
11666	Abcd1	Mitochondrion	4
11666	Abcd1	Peroxisome	4
11666	Abcd1	Cytoplasm	4
11668	Aldh1a1	Nucleus	4
11668	Aldh1a1	Cytoplasm	4
11668	Aldh1a1	Cytosol	4
11669	Aldh2	Mitochondrion	5
11670	Aldh3a1	Cytoplasm	5
11670	Aldh3a1	Other	5
11670	Aldh3a1	Endoplasmic Reticulum	4
11670	Aldh3a1	Plasma Membrane	4
11670	Aldh3a1	Cytosol	4
11671	Aldh3a2	Other	5
11671	Aldh3a2	Endoplasmic Reticulum	5
11671	Aldh3a2	Mitochondrion	4
11671	Aldh3a2	Nucleus	4
11671	Aldh3a2	Peroxisome	4
11671	Aldh3a2	Cytosol	4
11674	Aldoa	Cytoplasm	5
11674	Aldoa	Plasma Membrane	5
11674	Aldoa	Other	5
11674	Aldoa	Nucleus	4
11674	Aldoa	Mitochondrion	4
11674	Aldoa	Cytosol	4
11674	Aldoa	Cytoskeleton	4
11674	Aldoa	Extracellular Region	4
11676	Aldoc	Mitochondrion	4
11676	Aldoc	Other	4
11676	Aldoc	Cytosol	4
11677	Akr1b3	Cytoplasm	5
11677	Akr1b3	Extracellular Region	4
11677	Akr1b3	Nucleus	4
11677	Akr1b3	Cytosol	4
11677	Akr1b3	Other	4
11677	Akr1b3	Lysosome	4
11682	Alk	Plasma Membrane	4
11682	Alk	Other	4
11684	Alox12	Cytoplasm	5
11684	Alox12	Cytosol	4
11684	Alox12	Plasma Membrane	4
11685	Alox12e	Cytoplasm	3
11686	Alox12b	Cytoplasm	5
11687	Alox15	Cytoplasm	5
11687	Alox15	Cytosol	5
11687	Alox15	Plasma Membrane	5
11687	Alox15	Other	4
11688	Alox8	Cytoskeleton	4
11688	Alox8	Plasma Membrane	4
11688	Alox8	Other	4
11688	Alox8	Cytosol	4
11689	Alox5	Nucleus	5
11689	Alox5	Cytoplasm	5
11689	Alox5	Other	4
11689	Alox5	Plasma Membrane	4
11689	Alox5	Cytosol	4
11690	Alox5ap	Nucleus	5
11690	Alox5ap	Endoplasmic Reticulum	4
11690	Alox5ap	Cytosol	4
11690	Alox5ap	Other	3
11692	Gfer	Mitochondrion	4
11692	Gfer	Extracellular Region	4
11692	Gfer	Cytosol	4
11694	Alx3	Nucleus	4
11695	Alx4	Nucleus	5
11695	Alx4	Other	5
11698	Ambn	Extracellular Region	5
11699	Ambp	Extracellular Region	5
11699	Ambp	Other	4
11699	Ambp	Plasma Membrane	4
11702	Amd1	Cytosol	4
11704	Amelx	Extracellular Region	5
11704	Amelx	Other	4
11705	Amh	Cytoplasm	5
11705	Amh	Extracellular Region	4
11717	Ampd3	Cytosol	3
11720	Mat1a	Cytosol	4
11720	Mat1a	Nucleus	4
11722	Amy1	Extracellular Region	5
11727	Ang	Other	5
11727	Ang	Cytoskeleton	4
11727	Ang	Extracellular Region	4
11727	Ang	Nucleus	4
11727	Ang	Cytoplasm	3
11731	Ang2	Cytoplasm	3
11731	Ang2	Extracellular Region	3
11731	Ang2	Nucleus	3
11731	Ang2	Other	2
11732	Ank	Plasma Membrane	5
11732	Ank	Other	5
11733	Ank1	Other	5
11733	Ank1	Cytoskeleton	5
11733	Ank1	Nucleus	4
11733	Ank1	Plasma Membrane	4
11733	Ank1	Endoplasmic Reticulum	4
11733	Ank1	Cytoplasm	4
11735	Ank3	Other	5
11735	Ank3	Plasma Membrane	4
11735	Ank3	Lysosome	3
11735	Ank3	Cytoskeleton	3
11735	Ank3	Endoplasmic Reticulum	3
11735	Ank3	Cytoplasm	3
11736	Ankfy1	Endosome	5
11736	Ankfy1	Other	4
11736	Ankfy1	Cytosol	2
11737	Anp32a	Nucleus	5
11737	Anp32a	Endoplasmic Reticulum	4
11737	Anp32a	Cytoplasm	4
11739	Slc25a4	Mitochondrion	5
11739	Slc25a4	Other	4
11740	Slc25a5	Mitochondrion	5
11740	Slc25a5	Other	4
11740	Slc25a5	Cytoskeleton	4
11744	Anxa11	Cytoplasm	5
11744	Anxa11	Nucleus	4
11744	Anxa11	Cytosol	4
11744	Anxa11	Lysosome	4
11744	Anxa11	Cytoskeleton	4
11744	Anxa11	Other	4
11744	Anxa11	Extracellular Region	3
11745	Anxa3	Cytosol	4
11745	Anxa3	Plasma Membrane	4
11745	Anxa3	Other	4
11745	Anxa3	Cytoplasm	4
11745	Anxa3	Extracellular Region	3
11746	Anxa4	Plasma Membrane	4
11746	Anxa4	Other	4
11746	Anxa4	Nucleus	4
11746	Anxa4	Cytoplasm	4
11746	Anxa4	Extracellular Region	3
11746	Anxa4	Cytosol	3
11747	Anxa5	Plasma Membrane	5
11747	Anxa5	Extracellular Region	4
11747	Anxa5	Nucleus	4
11747	Anxa5	Endoplasmic Reticulum	4
11747	Anxa5	Cytosol	4
11747	Anxa5	Cytoplasm	4
11747	Anxa5	Other	4
11749	Anxa6	Cytoplasm	5
11749	Anxa6	Nucleus	4
11749	Anxa6	Lysosome	4
11749	Anxa6	Other	4
11749	Anxa6	Plasma Membrane	4
11749	Anxa6	Endosome	4
11749	Anxa6	Cytosol	4
11749	Anxa6	Extracellular Region	3
11749	Anxa6	Mitochondrion	2
11750	Anxa7	Nucleus	5
11750	Anxa7	Cytosol	5
11750	Anxa7	Plasma Membrane	5
11750	Anxa7	Other	5
11750	Anxa7	Endoplasmic Reticulum	4
11750	Anxa7	Extracellular Region	3
11750	Anxa7	Cytoplasm	2
11752	Anxa8	Cytosol	4
11752	Anxa8	Plasma Membrane	4
11752	Anxa8	Endosome	4
11754	Aoc3	Extracellular Region	4
11754	Aoc3	Endosome	4
11754	Aoc3	Endoplasmic Reticulum	4
11754	Aoc3	Golgi Apparatus	4
11754	Aoc3	Other	4
11754	Aoc3	Plasma Membrane	4
11757	Prdx3	Mitochondrion	4
11757	Prdx3	Endosome	4
11757	Prdx3	Cytosol	4
11757	Prdx3	Other	4
11758	Prdx6	Cytosol	5
11758	Prdx6	Mitochondrion	4
11758	Prdx6	Nucleus	4
11758	Prdx6	Cytoplasm	4
11758	Prdx6	Lysosome	3
11758	Prdx6	Other	2
11761	Aox1	Cytosol	5
11764	Ap1b1	Golgi Apparatus	5
11764	Ap1b1	Cytosol	4
11764	Ap1b1	Cytoplasm	3
11765	Ap1g1	Golgi Apparatus	5
11765	Ap1g1	Cytoplasm	5
11765	Ap1g1	Cytosol	4
11765	Ap1g1	Cytoskeleton	4
11765	Ap1g1	Endosome	4
11766	Ap1g2	Golgi Apparatus	5
11766	Ap1g2	Cytoplasm	4
11766	Ap1g2	Other	4
11766	Ap1g2	Endosome	3
11767	Ap1m1	Golgi Apparatus	5
11767	Ap1m1	Cytoplasm	5
11768	Ap1m2	Golgi Apparatus	5
11768	Ap1m2	Cytoplasm	5
11768	Ap1m2	Other	4
11769	Ap1s1	Other	5
11769	Ap1s1	Golgi Apparatus	5
11769	Ap1s1	Cytoplasm	5
11769	Ap1s1	Cytosol	2
11770	Fabp4	Nucleus	5
11770	Fabp4	Cytoplasm	5
11770	Fabp4	Cytosol	4
11771	Ap2a1	Cytoplasm	5
11771	Ap2a1	Other	5
11771	Ap2a1	Plasma Membrane	5
11772	Ap2a2	Cytoplasm	5
11772	Ap2a2	Plasma Membrane	5
11773	Ap2m1	Cytoplasm	5
11773	Ap2m1	Plasma Membrane	5
11773	Ap2m1	Other	5
11773	Ap2m1	Mitochondrion	4
11774	Ap3b1	Golgi Apparatus	5
11774	Ap3b1	Cytoplasm	3
11774	Ap3b1	Other	2
11775	Ap3b2	Golgi Apparatus	5
11775	Ap3b2	Cytoplasm	3
11776	Ap3d1	Other	5
11776	Ap3d1	Golgi Apparatus	5
11776	Ap3d1	Endosome	5
11776	Ap3d1	Cytoplasm	3
11777	Ap3s1	Golgi Apparatus	5
11777	Ap3s1	Cytoplasm	4
11777	Ap3s1	Other	4
11778	Ap3s2	Golgi Apparatus	5
11778	Ap3s2	Cytoplasm	4
11778	Ap3s2	Other	4
11781	Ap4m1	Endosome	4
11781	Ap4m1	Golgi Apparatus	4
11781	Ap4m1	Cytoplasm	4
11781	Ap4m1	Cytosol	2
11782	Ap4s1	Golgi Apparatus	5
11782	Ap4s1	Other	4
11782	Ap4s1	Cytoplasm	4
11783	Apaf1	Nucleus	5
11783	Apaf1	Cytosol	5
11784	Apba2	Plasma Membrane	4
11784	Apba2	Cytoplasm	3
11784	Apba2	Other	3
11785	Apbb1	Nucleus	5
11785	Apbb1	Cytoplasm	5
11785	Apbb1	Endoplasmic Reticulum	4
11785	Apbb1	Other	4
11785	Apbb1	Plasma Membrane	4
11787	Apbb2	Cytoplasm	5
11787	Apbb2	Nucleus	5
11789	Apc	Plasma Membrane	5
11789	Apc	Other	5
11789	Apc	Cytoskeleton	4
11789	Apc	Cytoplasm	4
11789	Apc	Nucleus	4
11790	Speg	Nucleus	5
11792	Apex1	Nucleus	5
11792	Apex1	Cytoplasm	5
11792	Apex1	Mitochondrion	5
11792	Apex1	Other	4
11792	Apex1	Cytoskeleton	4
11792	Apex1	Endoplasmic Reticulum	3
11793	Atg5	Cytoskeleton	5
11793	Atg5	Cytoplasm	5
11793	Atg5	Other	5
11793	Atg5	Cytosol	4
11796	Birc3	Nucleus	4
11796	Birc3	Cytosol	4
11796	Birc3	Other	4
11796	Birc3	Cytoplasm	4
11797	Birc2	Other	4
11797	Birc2	Cytoplasm	4
11797	Birc2	Plasma Membrane	4
11797	Birc2	Nucleus	4
11798	Xiap	Cytoplasm	5
11798	Xiap	Nucleus	4
11798	Xiap	Cytosol	4
11798	Xiap	Other	4
11799	Birc5	Cytoplasm	5
11799	Birc5	Nucleus	4
11799	Birc5	Plasma Membrane	4
11799	Birc5	Other	4
11799	Birc5	Cytoskeleton	4
11799	Birc5	Cytosol	4
11800	Api5	Nucleus	5
11800	Api5	Cytoplasm	3
11801	Cd5l	Plasma Membrane	5
11801	Cd5l	Other	5
11801	Cd5l	Extracellular Region	3
11801	Cd5l	Cytoplasm	3
11803	Aplp1	Other	5
11803	Aplp1	Cytoplasm	5
11803	Aplp1	Plasma Membrane	5
11803	Aplp1	Golgi Apparatus	5
11804	Aplp2	Nucleus	4
11804	Aplp2	Other	3
11804	Aplp2	Plasma Membrane	3
11806	Apoa1	Extracellular Region	5
11806	Apoa1	Nucleus	4
11806	Apoa1	Other	4
11806	Apoa1	Cytoplasm	4
11806	Apoa1	Cytosol	4
11807	Apoa2	Extracellular Region	5
11807	Apoa2	Cytosol	4
11808	Apoa4	Extracellular Region	5
11808	Apoa4	Other	4
11808	Apoa4	Cytosol	4
11810	Apobec1	Nucleus	4
11810	Apobec1	Cytoplasm	4
11811	Apobec2	Nucleus	3
11811	Apobec2	Cytoplasm	3
11812	Apoc1	Extracellular Region	4
11812	Apoc1	Endoplasmic Reticulum	2
11813	Apoc2	Extracellular Region	4
11813	Apoc2	Cytosol	4
11814	Apoc3	Extracellular Region	4
11814	Apoc3	Cytosol	4
11814	Apoc3	Other	2
11815	Apod	Extracellular Region	5
11815	Apod	Cytoplasm	4
11815	Apod	Endoplasmic Reticulum	4
11815	Apod	Cytosol	4
11815	Apod	Other	4
11816	Apoe	Nucleus	4
11816	Apoe	Lysosome	4
11816	Apoe	Endosome	4
11816	Apoe	Endoplasmic Reticulum	4
11816	Apoe	Golgi Apparatus	4
11816	Apoe	Other	4
11816	Apoe	Plasma Membrane	4
11816	Apoe	Extracellular Region	4
11816	Apoe	Cytosol	4
11818	Apoh	Extracellular Region	5
11818	Apoh	Cytoplasm	4
11818	Apoh	Plasma Membrane	4
11818	Apoh	Other	4
11819	Nr2f2	Nucleus	5
11819	Nr2f2	Cytosol	4
11820	App	Endosome	5
11820	App	Golgi Apparatus	5
11820	App	Plasma Membrane	5
11820	App	Other	5
11820	App	Cytoplasm	5
11820	App	Cytoskeleton	5
11820	App	Nucleus	4
11820	App	Mitochondrion	4
11820	App	Endoplasmic Reticulum	4
11820	App	Extracellular Region	4
11821	Aprt	Cytoplasm	5
11821	Aprt	Nucleus	4
11821	Aprt	Cytosol	4
11826	Aqp1	Plasma Membrane	5
11826	Aqp1	Other	5
11826	Aqp1	Extracellular Region	5
11826	Aqp1	Cytoplasm	4
11826	Aqp1	Nucleus	4
11827	Aqp2	Plasma Membrane	5
11827	Aqp2	Endosome	5
11827	Aqp2	Other	5
11827	Aqp2	Lysosome	4
11827	Aqp2	Endoplasmic Reticulum	4
11827	Aqp2	Golgi Apparatus	4
11827	Aqp2	Cytoplasm	4
11827	Aqp2	Extracellular Region	4
11828	Aqp3	Other	5
11828	Aqp3	Plasma Membrane	5
11828	Aqp3	Nucleus	4
11828	Aqp3	Cytoplasm	4
11829	Aqp4	Cytoplasm	5
11829	Aqp4	Plasma Membrane	5
11829	Aqp4	Other	5
11829	Aqp4	Endosome	3
11829	Aqp4	Extracellular Region	2
11830	Aqp5	Endoplasmic Reticulum	5
11830	Aqp5	Other	5
11830	Aqp5	Plasma Membrane	5
11830	Aqp5	Cytoplasm	4
11831	Aqp6	Plasma Membrane	5
11831	Aqp6	Other	3
11831	Aqp6	Cytoplasm	3
11832	Aqp7	Plasma Membrane	5
11832	Aqp7	Cytoplasm	4
11832	Aqp7	Other	4
11833	Aqp8	Plasma Membrane	5
11833	Aqp8	Other	5
11834	Aqr	Nucleus	4
11835	Ar	Plasma Membrane	5
11835	Ar	Nucleus	4
11835	Ar	Cytoplasm	4
11835	Ar	Other	4
11836	Araf	Mitochondrion	5
11836	Araf	Cytosol	4
11837	Rplp0	Other	5
11837	Rplp0	Endoplasmic Reticulum	4
11837	Rplp0	Cytosol	4
11837	Rplp0	Cytoplasm	4
11837	Rplp0	Nucleus	4
11838	Arc	Cytoskeleton	5
11838	Arc	Other	5
11838	Arc	Plasma Membrane	4
11838	Arc	Endosome	4
11838	Arc	Extracellular Region	4
11838	Arc	Cytoplasm	3
11839	Areg	Nucleus	5
11839	Areg	Cytoplasm	5
11839	Areg	Other	5
11839	Areg	Extracellular Region	4
11840	Arf1	Golgi Apparatus	5
11840	Arf1	Cytosol	5
11840	Arf1	Cytoplasm	5
11840	Arf1	Endosome	4
11840	Arf1	Other	4
11840	Arf1	Plasma Membrane	3
11840	Arf1	Peroxisome	2
11841	Arf2	Golgi Apparatus	5
11841	Arf2	Cytoplasm	3
11841	Arf2	Plasma Membrane	3
11842	Arf3	Golgi Apparatus	5
11842	Arf3	Cytoplasm	3
11842	Arf3	Plasma Membrane	3
11843	Arf4	Golgi Apparatus	5
11843	Arf4	Plasma Membrane	5
11843	Arf4	Cytosol	4
11843	Arf4	Other	4
11844	Arf5	Cytoplasm	5
11844	Arf5	Plasma Membrane	5
11844	Arf5	Golgi Apparatus	3
11845	Arf6	Cytoplasm	5
11845	Arf6	Plasma Membrane	5
11845	Arf6	Other	4
11845	Arf6	Endosome	4
11845	Arf6	Golgi Apparatus	3
11845	Arf6	Cytosol	3
11846	Arg1	Extracellular Region	4
11846	Arg1	Mitochondrion	4
11846	Arg1	Other	4
11846	Arg1	Cytosol	3
11847	Arg2	Mitochondrion	5
11847	Arg2	Cytoplasm	3
11848	Rhoa	Nucleus	5
11848	Rhoa	Cytosol	5
11848	Rhoa	Plasma Membrane	5
11848	Rhoa	Other	5
11848	Rhoa	Mitochondrion	4
11848	Rhoa	Endosome	4
11848	Rhoa	Cytoplasm	4
11848	Rhoa	Cytoskeleton	3
11852	Rhob	Endosome	5
11852	Rhob	Plasma Membrane	5
11852	Rhob	Nucleus	5
11852	Rhob	Cytosol	4
11852	Rhob	Cytoplasm	3
11852	Rhob	Other	3
11853	Rhoc	Nucleus	5
11853	Rhoc	Plasma Membrane	5
11853	Rhoc	Other	5
11853	Rhoc	Cytosol	4
11853	Rhoc	Cytoplasm	3
11854	Rhod	Cytoplasm	3
11854	Rhod	Other	3
11854	Rhod	Endosome	3
11854	Rhod	Plasma Membrane	3
11855	Arhgap5	Endoplasmic Reticulum	4
11855	Arhgap5	Cytosol	4
11855	Arhgap5	Plasma Membrane	3
11856	Arhgap6	Cytoskeleton	5
11856	Arhgap6	Cytosol	4
11857	Arhgdib	Other	4
11857	Arhgdib	Cytosol	4
11858	Rnd2	Endosome	4
11858	Rnd2	Cytoplasm	3
11858	Rnd2	Other	3
11859	Phox2a	Nucleus	5
11861	Arl4a	Nucleus	5
11861	Arl4a	Cytosol	4
11861	Arl4a	Plasma Membrane	4
11861	Arl4a	Cytoplasm	3
11863	Arnt	Nucleus	5
11863	Arnt	Other	5
11863	Arnt	Cytoplasm	5
11864	Arnt2	Other	5
11864	Arnt2	Nucleus	4
11864	Arnt2	Cytoplasm	2
11865	Arntl	Nucleus	5
11865	Arntl	Other	5
11865	Arntl	Cytoplasm	5
11865	Arntl	Cytosol	4
11867	Arpc1b	Cytoskeleton	4
11867	Arpc1b	Other	4
11867	Arpc1b	Cytoplasm	3
11867	Arpc1b	Nucleus	3
11870	Art1	Other	5
11870	Art1	Endoplasmic Reticulum	5
11872	Art2b	Plasma Membrane	5
11875	Art5	Other	5
11875	Art5	Extracellular Region	5
11876	Artn	Extracellular Region	5
11877	Arvcf	Nucleus	5
11877	Arvcf	Cytoplasm	5
11877	Arvcf	Plasma Membrane	5
11877	Arvcf	Other	3
11878	Arx	Nucleus	4
11881	Arsb	Other	5
11881	Arsb	Mitochondrion	4
11881	Arsb	Lysosome	4
11881	Arsb	Endoplasmic Reticulum	4
11881	Arsb	Golgi Apparatus	4
11883	Arsa	Plasma Membrane	5
11883	Arsa	Other	5
11883	Arsa	Cytoplasm	4
11883	Arsa	Lysosome	4
11883	Arsa	Endosome	4
11883	Arsa	Extracellular Region	3
11883	Arsa	Endoplasmic Reticulum	3
11886	Asah1	Nucleus	5
11886	Asah1	Extracellular Region	4
11886	Asah1	Lysosome	4
11889	Asgr1	Other	5
11890	Asgr2	Other	5
11890	Asgr2	Endoplasmic Reticulum	4
11890	Asgr2	Cytoplasm	4
11891	Rab27a	Other	5
11891	Rab27a	Cytoplasm	5
11891	Rab27a	Golgi Apparatus	5
11891	Rab27a	Lysosome	4
11891	Rab27a	Plasma Membrane	4
11891	Rab27a	Endosome	4
11898	Ass1	Mitochondrion	5
11898	Ass1	Nucleus	4
11898	Ass1	Lysosome	4
11898	Ass1	Endoplasmic Reticulum	4
11898	Ass1	Cytosol	4
11898	Ass1	Other	4
11899	Astn1	Endosome	5
11899	Astn1	Plasma Membrane	5
11899	Astn1	Other	5
11899	Astn1	Cytoplasm	3
11905	Serpinc1	Extracellular Region	4
11906	Zfhx3	Mitochondrion	4
11906	Zfhx3	Other	4
11906	Zfhx3	Cytoplasm	4
11906	Zfhx3	Nucleus	4
11907	Ate1	Nucleus	5
11907	Ate1	Cytoplasm	5
11908	Atf1	Other	5
11908	Atf1	Nucleus	5
11909	Atf2	Nucleus	5
11909	Atf2	Other	5
11909	Atf2	Mitochondrion	4
11910	Atf3	Nucleus	5
11910	Atf3	Other	4
11911	Atf4	Nucleus	5
11911	Atf4	Cytoplasm	5
11911	Atf4	Plasma Membrane	4
11911	Atf4	Other	4
11911	Atf4	Cytoskeleton	2
11920	Atm	Cytoskeleton	5
11920	Atm	Nucleus	4
11920	Atm	Cytoplasm	4
11920	Atm	Other	4
11921	Atoh1	Nucleus	5
11922	Neurod6	Nucleus	3
11923	Neurod4	Nucleus	3
11924	Neurog2	Nucleus	5
11925	Neurog3	Nucleus	5
11925	Neurog3	Cytoplasm	4
11925	Neurog3	Cytosol	4
11927	Atox1	Cytosol	3
11927	Atox1	Other	2
11928	Atp1a1	Other	5
11928	Atp1a1	Plasma Membrane	5
11928	Atp1a1	Endosome	4
11928	Atp1a1	Endoplasmic Reticulum	4
11928	Atp1a1	Golgi Apparatus	4
11931	Atp1b1	Plasma Membrane	5
11931	Atp1b1	Other	4
11932	Atp1b2	Cytoplasm	5
11932	Atp1b2	Plasma Membrane	5
11932	Atp1b2	Other	4
11933	Atp1b3	Cytoplasm	5
11933	Atp1b3	Plasma Membrane	4
11933	Atp1b3	Other	4
11936	Fxyd2	Other	5
11936	Fxyd2	Plasma Membrane	2
11937	Atp2a1	Endoplasmic Reticulum	5
11937	Atp2a1	Other	4
11937	Atp2a1	Cytoplasm	4
11937	Atp2a1	Mitochondrion	2
11938	Atp2a2	Endoplasmic Reticulum	5
11938	Atp2a2	Other	5
11938	Atp2a2	Plasma Membrane	4
11938	Atp2a2	Cytoplasm	4
11941	Atp2b2	Endoplasmic Reticulum	5
11941	Atp2b2	Other	5
11941	Atp2b2	Plasma Membrane	5
11941	Atp2b2	Cytoplasm	4
11944	Atp4a	Plasma Membrane	5
11944	Atp4a	Other	3
11945	Atp4b	Plasma Membrane	5
11945	Atp4b	Endoplasmic Reticulum	4
11945	Atp4b	Other	2
11946	Atp5a1	Mitochondrion	5
11946	Atp5a1	Nucleus	4
11946	Atp5a1	Plasma Membrane	4
11946	Atp5a1	Other	4
11947	Atp5b	Mitochondrion	5
11947	Atp5b	Plasma Membrane	4
11947	Atp5b	Other	4
11949	Atp5c1	Mitochondrion	4
11949	Atp5c1	Other	4
11950	Atp5pb	Mitochondrion	5
11950	Atp5pb	Nucleus	4
11950	Atp5pb	Other	4
11951	Atp5g1	Mitochondrion	4
11951	Atp5g1	Other	4
11957	Atp5j	Mitochondrion	5
11957	Atp5j	Extracellular Region	4
11957	Atp5j	Other	4
11958	Atp5k	Mitochondrion	5
11964	Atp6v1a	Cytosol	5
11964	Atp6v1a	Other	5
11964	Atp6v1a	Plasma Membrane	5
11964	Atp6v1a	Mitochondrion	4
11964	Atp6v1a	Cytoplasm	3
11966	Atp6v1b2	Other	5
11966	Atp6v1b2	Cytosol	5
11966	Atp6v1b2	Plasma Membrane	5
11966	Atp6v1b2	Cytoplasm	3
11972	Atp6v0d1	Endosome	5
11972	Atp6v0d1	Cytoplasm	4
11972	Atp6v0d1	Plasma Membrane	4
11972	Atp6v0d1	Other	4
11972	Atp6v0d1	Lysosome	3
11972	Atp6v0d1	Cytoskeleton	2
11973	Atp6v1e1	Cytoplasm	5
11973	Atp6v1e1	Endosome	5
11973	Atp6v1e1	Cytosol	5
11973	Atp6v1e1	Other	5
11973	Atp6v1e1	Plasma Membrane	5
11973	Atp6v1e1	Mitochondrion	4
11974	Atp6v0e	Other	4
11975	Atp6v0a1	Other	5
11975	Atp6v0a1	Cytoplasm	5
11975	Atp6v0a1	Golgi Apparatus	4
11975	Atp6v0a1	Cytosol	4
11975	Atp6v0a1	Plasma Membrane	4
11975	Atp6v0a1	Nucleus	4
11977	Atp7a	Golgi Apparatus	5
11977	Atp7a	Plasma Membrane	5
11977	Atp7a	Cytoplasm	5
11977	Atp7a	Other	5
11977	Atp7a	Nucleus	4
11977	Atp7a	Endosome	4
11977	Atp7a	Endoplasmic Reticulum	4
11977	Atp7a	Cytosol	4
11979	Atp7b	Golgi Apparatus	5
11979	Atp7b	Other	5
11979	Atp7b	Endosome	4
11979	Atp7b	Endoplasmic Reticulum	4
11979	Atp7b	Plasma Membrane	4
11979	Atp7b	Cytoplasm	4
11980	Atp8a1	Endoplasmic Reticulum	4
11980	Atp8a1	Golgi Apparatus	4
11980	Atp8a1	Plasma Membrane	4
11980	Atp8a1	Cytoplasm	4
11981	Atp9a	Endosome	4
11981	Atp9a	Golgi Apparatus	4
11981	Atp9a	Cytoplasm	4
11981	Atp9a	Plasma Membrane	3
11981	Atp9a	Other	3
11982	Atp10a	Endoplasmic Reticulum	4
11982	Atp10a	Plasma Membrane	3
11982	Atp10a	Other	3
11983	Atpif1	Mitochondrion	4
11983	Atpif1	Other	4
11984	Atp6v0c	Cytoplasm	5
11984	Atp6v0c	Lysosome	4
11984	Atp6v0c	Golgi Apparatus	4
11984	Atp6v0c	Other	3
11987	Slc7a1	Other	4
11987	Slc7a1	Plasma Membrane	4
11988	Slc7a2	Other	5
11988	Slc7a2	Plasma Membrane	4
11989	Slc7a3	Plasma Membrane	5
11989	Slc7a3	Other	3
11990	Atrn	Extracellular Region	4
11990	Atrn	Cytoplasm	4
11990	Atrn	Plasma Membrane	4
11990	Atrn	Other	3
11991	Hnrnpd	Nucleus	4
11991	Hnrnpd	Cytosol	4
11991	Hnrnpd	Other	4
11992	Auh	Mitochondrion	5
11993	Aup1	Endoplasmic Reticulum	3
11994	Pcdh15	Other	5
11994	Pcdh15	Cytoplasm	5
11994	Pcdh15	Plasma Membrane	5
11994	Pcdh15	Extracellular Region	4
11997	Akr1b7	Mitochondrion	4
11997	Akr1b7	Cytosol	3
11998	Avp	Extracellular Region	5
11998	Avp	Cytoplasm	4
11998	Avp	Other	4
12000	Avpr2	Endosome	4
12000	Avpr2	Plasma Membrane	4
12000	Avpr2	Cytoplasm	4
12005	Axin1	Cytoplasm	5
12005	Axin1	Plasma Membrane	5
12005	Axin1	Nucleus	4
12005	Axin1	Other	4
12005	Axin1	Cytosol	4
12006	Axin2	Nucleus	5
12006	Axin2	Cytoskeleton	4
12006	Axin2	Cytoplasm	4
12006	Axin2	Other	4
12007	Azgp1	Extracellular Region	5
12007	Azgp1	Plasma Membrane	3
12009	Cep131	Cytoplasm	5
12009	Cep131	Cytoskeleton	5
12009	Cep131	Other	5
12009	Cep131	Extracellular Region	4
12010	B2m	Plasma Membrane	5
12010	B2m	Extracellular Region	5
12010	B2m	Golgi Apparatus	4
12010	B2m	Cytosol	4
12010	B2m	Endoplasmic Reticulum	4
12010	B2m	Cytoplasm	4
12012	Baat	Cytosol	5
12012	Baat	Peroxisome	4
12013	Bach1	Nucleus	5
12014	Bach2	Nucleus	5
12014	Bach2	Cytosol	4
12015	Bad	Mitochondrion	5
12015	Bad	Cytosol	5
12015	Bad	Cytoplasm	5
12017	Bag1	Nucleus	5
12017	Bag1	Cytosol	5
12017	Bag1	Cytoplasm	5
12017	Bag1	Mitochondrion	4
12018	Bak1	Endoplasmic Reticulum	5
12018	Bak1	Cytosol	5
12018	Bak1	Mitochondrion	5
12018	Bak1	Other	4
12020	Nkx3-2	Nucleus	4
12021	Bard1	Nucleus	5
12021	Bard1	Cytoplasm	4
12022	Barx1	Nucleus	3
12023	Barx2	Other	5
12023	Barx2	Nucleus	5
12023	Barx2	Cytosol	4
12028	Bax	Mitochondrion	5
12028	Bax	Endoplasmic Reticulum	5
12028	Bax	Cytosol	5
12028	Bax	Nucleus	4
12028	Bax	Cytoplasm	4
12028	Bax	Other	4
12029	Bcl6b	Nucleus	5
12032	Bcan	Extracellular Region	5
12032	Bcan	Other	4
12033	Bcap29	Endoplasmic Reticulum	5
12033	Bcap29	Plasma Membrane	3
12034	Phb2	Nucleus	5
12034	Phb2	Mitochondrion	5
12034	Phb2	Other	5
12035	Bcat1	Cytosol	5
12035	Bcat1	Cytoplasm	5
12035	Bcat1	Mitochondrion	4
12036	Bcat2	Mitochondrion	5
12036	Bcat2	Nucleus	4
12036	Bcat2	Cytoplasm	4
12038	Bche	Nucleus	5
12038	Bche	Endoplasmic Reticulum	5
12038	Bche	Extracellular Region	4
12038	Bche	Other	4
12039	Bckdha	Mitochondrion	5
12040	Bckdhb	Mitochondrion	5
12040	Bckdhb	Nucleus	4
12041	Bckdk	Mitochondrion	4
12042	Bcl10	Plasma Membrane	5
12042	Bcl10	Cytoplasm	5
12042	Bcl10	Other	5
12042	Bcl10	Cytosol	5
12042	Bcl10	Nucleus	4
12042	Bcl10	Lysosome	4
12042	Bcl10	Cytoskeleton	4
12043	Bcl2	Endoplasmic Reticulum	5
12043	Bcl2	Cytosol	5
12043	Bcl2	Nucleus	5
12043	Bcl2	Mitochondrion	5
12043	Bcl2	Other	5
12043	Bcl2	Cytoplasm	4
12044	Bcl2a1a	Cytoplasm	5
12044	Bcl2a1a	Mitochondrion	3
12048	Bcl2l1	Mitochondrion	5
12048	Bcl2l1	Endoplasmic Reticulum	5
12048	Bcl2l1	Cytosol	5
12048	Bcl2l1	Cytoplasm	5
12048	Bcl2l1	Other	4
12048	Bcl2l1	Cytoskeleton	4
12048	Bcl2l1	Nucleus	3
12049	Bcl2l10	Other	5
12049	Bcl2l10	Mitochondrion	4
12049	Bcl2l10	Cytosol	4
12049	Bcl2l10	Nucleus	3
12050	Bcl2l2	Cytosol	5
12050	Bcl2l2	Mitochondrion	5
12050	Bcl2l2	Other	4
12051	Bcl3	Nucleus	4
12051	Bcl3	Cytosol	4
12051	Bcl3	Plasma Membrane	4
12051	Bcl3	Other	4
12051	Bcl3	Cytoplasm	3
12053	Bcl6	Nucleus	5
12053	Bcl6	Golgi Apparatus	4
12053	Bcl6	Other	2
12057	Opn1sw	Other	5
12057	Opn1sw	Plasma Membrane	3
12061	Bdkrb1	Plasma Membrane	5
12061	Bdkrb1	Other	4
12062	Bdkrb2	Plasma Membrane	5
12062	Bdkrb2	Endosome	4
12062	Bdkrb2	Other	3
12064	Bdnf	Cytoplasm	5
12064	Bdnf	Nucleus	4
12064	Bdnf	Mitochondrion	4
12064	Bdnf	Other	4
12064	Bdnf	Extracellular Region	4
12064	Bdnf	Endoplasmic Reticulum	4
12068	Bet1	Golgi Apparatus	5
12068	Bet1	Other	4
12068	Bet1	Cytoplasm	4
12068	Bet1	Endoplasmic Reticulum	3
12069	Bex2	Nucleus	4
12069	Bex2	Other	4
12069	Bex2	Cytoplasm	4
12070	Bex3	Cytosol	5
12070	Bex3	Nucleus	5
12070	Bex3	Cytoplasm	5
12075	Bfsp1	Cytoplasm	5
12075	Bfsp1	Cytoskeleton	5
12075	Bfsp1	Plasma Membrane	3
12091	Glb1	Extracellular Region	5
12091	Glb1	Lysosome	5
12091	Glb1	Golgi Apparatus	4
12091	Glb1	Cytoplasm	3
12095	Bglap3	Extracellular Region	4
12095	Bglap3	Endoplasmic Reticulum	4
12095	Bglap3	Golgi Apparatus	4
12095	Bglap3	Other	4
12096	Bglap	Extracellular Region	5
12096	Bglap	Cytoplasm	5
12096	Bglap	Endoplasmic Reticulum	4
12096	Bglap	Golgi Apparatus	4
12096	Bglap	Other	4
12097	Bglap2	Extracellular Region	5
12097	Bglap2	Endoplasmic Reticulum	4
12097	Bglap2	Golgi Apparatus	4
12097	Bglap2	Other	4
12111	Bgn	Extracellular Region	5
12111	Bgn	Plasma Membrane	5
12111	Bgn	Cytoplasm	4
12111	Bgn	Other	4
12116	Bhmt	Cytoplasm	5
12116	Bhmt	Cytosol	4
12116	Bhmt	Other	4
12116	Bhmt	Extracellular Region	4
12121	Bicd1	Golgi Apparatus	4
12121	Bicd1	Cytoskeleton	4
12121	Bicd1	Cytosol	4
12121	Bicd1	Other	4
12121	Bicd1	Cytoplasm	4
12122	Bid	Mitochondrion	5
12122	Bid	Cytosol	5
12122	Bid	Other	5
12123	Hrk	Mitochondrion	4
12123	Hrk	Other	3
12124	Bik	Mitochondrion	5
12124	Bik	Other	3
12125	Bcl2l11	Mitochondrion	5
12125	Bcl2l11	Other	5
12125	Bcl2l11	Cytosol	4
12140	Fabp7	Other	5
12140	Fabp7	Cytoplasm	5
12140	Fabp7	Cytosol	4
12140	Fabp7	Nucleus	4
12142	Prdm1	Nucleus	5
12142	Prdm1	Cytoplasm	5
12143	Blk	Cytosol	4
12143	Blk	Plasma Membrane	3
12144	Blm	Nucleus	5
12144	Blm	Other	5
12144	Blm	Cytoplasm	5
12144	Blm	Cytosol	4
12145	Cxcr5	Plasma Membrane	5
12145	Cxcr5	Other	3
12151	Bmi1	Other	5
12151	Bmi1	Nucleus	5
12151	Bmi1	Cytoplasm	3
12153	Bmp1	Other	4
12153	Bmp1	Extracellular Region	3
12153	Bmp1	Golgi Apparatus	3
12154	Bmp10	Extracellular Region	4
12154	Bmp10	Other	4
12154	Bmp10	Cytoplasm	4
12155	Bmp15	Cytoplasm	5
12155	Bmp15	Extracellular Region	5
12156	Bmp2	Extracellular Region	5
12156	Bmp2	Cytoplasm	4
12156	Bmp2	Other	4
12156	Bmp2	Plasma Membrane	4
12159	Bmp4	Extracellular Region	5
12159	Bmp4	Cytoplasm	4
12159	Bmp4	Other	4
12160	Bmp5	Extracellular Region	4
12160	Bmp5	Other	4
12161	Bmp6	Cytoplasm	4
12161	Bmp6	Other	4
12161	Bmp6	Extracellular Region	3
12162	Bmp7	Extracellular Region	5
12162	Bmp7	Other	4
12163	Bmp8a	Extracellular Region	3
12164	Bmp8b	Extracellular Region	3
12165	Gdf2	Extracellular Region	3
12165	Gdf2	Other	2
12166	Bmpr1a	Other	5
12166	Bmpr1a	Plasma Membrane	4
12167	Bmpr1b	Other	5
12167	Bmpr1b	Plasma Membrane	5
12168	Bmpr2	Plasma Membrane	5
12168	Bmpr2	Other	5
12168	Bmpr2	Nucleus	4
12168	Bmpr2	Cytoplasm	4
12169	Bmx	Nucleus	4
12169	Bmx	Plasma Membrane	4
12169	Bmx	Cytoplasm	3
12173	Bnc1	Nucleus	5
12173	Bnc1	Cytoplasm	5
12175	Bnip2	Cytoskeleton	5
12175	Bnip2	Cytoplasm	4
12175	Bnip2	Cytosol	4
12175	Bnip2	Nucleus	4
12176	Bnip3	Other	5
12176	Bnip3	Mitochondrion	5
12176	Bnip3	Nucleus	4
12176	Bnip3	Endoplasmic Reticulum	3
12177	Bnip3l	Mitochondrion	5
12177	Bnip3l	Nucleus	4
12177	Bnip3l	Endoplasmic Reticulum	4
12177	Bnip3l	Cytosol	4
12177	Bnip3l	Other	3
12180	Smyd1	Nucleus	5
12180	Smyd1	Cytoplasm	5
12181	Bop1	Nucleus	5
12181	Bop1	Other	4
12182	Bst1	Plasma Membrane	5
12182	Bst1	Other	4
12189	Brca1	Nucleus	5
12189	Brca1	Cytoplasm	5
12189	Brca1	Other	5
12189	Brca1	Cytoskeleton	5
12189	Brca1	Mitochondrion	4
12189	Brca1	Plasma Membrane	4
12190	Brca2	Nucleus	5
12190	Brca2	Cytoplasm	5
12190	Brca2	Cytosol	4
12190	Brca2	Other	4
12190	Brca2	Cytoskeleton	4
12192	Zfp36l1	Nucleus	5
12192	Zfp36l1	Cytoplasm	5
12192	Zfp36l1	Other	5
12192	Zfp36l1	Cytosol	4
12193	Zfp36l2	Nucleus	5
12193	Zfp36l2	Cytoplasm	5
12209	Brs3	Plasma Membrane	5
12209	Brs3	Other	4
12211	Birc6	Other	5
12211	Birc6	Cytoskeleton	4
12211	Birc6	Endosome	4
12211	Birc6	Golgi Apparatus	4
12211	Birc6	Nucleus	3
12212	Chic1	Cytoplasm	3
12212	Chic1	Plasma Membrane	3
12215	Bsg	Cytoplasm	5
12215	Bsg	Mitochondrion	4
12215	Bsg	Plasma Membrane	4
12215	Bsg	Other	4
12217	Bsn	Other	5
12217	Bsn	Cytoplasm	4
12217	Bsn	Golgi Apparatus	4
12217	Bsn	Cytoskeleton	4
12223	Btc	Extracellular Region	5
12223	Btc	Plasma Membrane	5
12223	Btc	Other	4
12224	Klf5	Nucleus	5
12224	Klf5	Other	5
12224	Klf5	Golgi Apparatus	4
12226	Btg1	Nucleus	4
12226	Btg1	Cytoplasm	4
12227	Btg2	Nucleus	3
12227	Btg2	Cytoplasm	3
12228	Btg3	Cytoplasm	4
12228	Btg3	Nucleus	3
12229	Btk	Nucleus	5
12229	Btk	Cytoplasm	5
12229	Btk	Cytosol	4
12229	Btk	Plasma Membrane	4
12229	Btk	Other	4
12229	Btk	Lysosome	2
12231	Btn1a1	Other	5
12231	Btn1a1	Plasma Membrane	3
12234	Btrc	Other	4
12234	Btrc	Nucleus	4
12234	Btrc	Cytoplasm	4
12234	Btrc	Cytosol	4
12235	Bub1	Other	5
12235	Bub1	Nucleus	5
12235	Bub1	Cytosol	4
12236	Bub1b	Nucleus	5
12236	Bub1b	Other	5
12236	Bub1b	Cytoskeleton	4
12236	Bub1b	Cytosol	4
12236	Bub1b	Cytoplasm	4
12237	Bub3	Other	4
12237	Bub3	Nucleus	4
12238	Commd3	Nucleus	3
12238	Commd3	Cytoplasm	3
12257	Tspo	Other	5
12257	Tspo	Mitochondrion	4
12257	Tspo	Endoplasmic Reticulum	3
12258	Serping1	Extracellular Region	5
12259	C1qa	Extracellular Region	5
12259	C1qa	Other	4
12260	C1qb	Extracellular Region	5
12260	C1qb	Other	4
12261	C1qbp	Mitochondrion	5
12261	C1qbp	Extracellular Region	4
12261	C1qbp	Cytosol	4
12261	C1qbp	Plasma Membrane	4
12261	C1qbp	Other	4
12261	C1qbp	Nucleus	4
12261	C1qbp	Cytoplasm	4
12262	C1qc	Extracellular Region	5
12262	C1qc	Other	4
12263	C2	Extracellular Region	5
12265	Ciita	Nucleus	4
12265	Ciita	Cytosol	4
12265	Ciita	Other	4
12266	C3	Extracellular Region	5
12266	C3	Other	5
12267	C3ar1	Plasma Membrane	5
12267	C3ar1	Other	3
12268	C4b	Extracellular Region	5
12268	C4b	Other	4
12269	C4bp	Extracellular Region	5
12273	C5ar1	Plasma Membrane	4
12273	C5ar1	Other	4
12273	C5ar1	Cytoplasm	3
12279	C9	Plasma Membrane	4
12279	C9	Extracellular Region	4
12279	C9	Other	3
12282	Hyou1	Endoplasmic Reticulum	4
12282	Hyou1	Extracellular Region	4
12283	Cab39	Cytoplasm	4
12283	Cab39	Cytosol	2
12283	Cab39	Other	2
12286	Cacna1a	Plasma Membrane	5
12286	Cacna1a	Other	5
12286	Cacna1a	Nucleus	4
12286	Cacna1a	Cytoplasm	4
12287	Cacna1b	Plasma Membrane	5
12287	Cacna1b	Other	5
12288	Cacna1c	Plasma Membrane	5
12288	Cacna1c	Cytoplasm	5
12288	Cacna1c	Other	5
12289	Cacna1d	Other	5
12289	Cacna1d	Plasma Membrane	4
12289	Cacna1d	Cytoplasm	4
12289	Cacna1d	Nucleus	4
12290	Cacna1e	Other	5
12290	Cacna1e	Plasma Membrane	4
12292	Cacna1s	Endoplasmic Reticulum	5
12292	Cacna1s	Plasma Membrane	5
12292	Cacna1s	Cytoplasm	4
12292	Cacna1s	Other	4
12293	Cacna2d1	Endoplasmic Reticulum	5
12293	Cacna2d1	Plasma Membrane	5
12293	Cacna2d1	Other	4
12294	Cacna2d3	Plasma Membrane	3
12295	Cacnb1	Plasma Membrane	5
12295	Cacnb1	Endoplasmic Reticulum	5
12295	Cacnb1	Other	4
12296	Cacnb2	Plasma Membrane	5
12296	Cacnb2	Other	3
12297	Cacnb3	Plasma Membrane	5
12297	Cacnb3	Cytoplasm	3
12297	Cacnb3	Other	2
12298	Cacnb4	Plasma Membrane	5
12298	Cacnb4	Nucleus	4
12298	Cacnb4	Cytoplasm	4
12298	Cacnb4	Other	4
12299	Cacng1	Plasma Membrane	4
12300	Cacng2	Plasma Membrane	5
12300	Cacng2	Other	5
12300	Cacng2	Cytosol	4
12301	Cacybp	Nucleus	5
12301	Cacybp	Cytoplasm	5
12301	Cacybp	Cytosol	4
12301	Cacybp	Other	4
12304	Pdia4	Endoplasmic Reticulum	5
12304	Pdia4	Other	5
12304	Pdia4	Extracellular Region	4
12304	Pdia4	Cytoplasm	3
12305	Ddr1	Plasma Membrane	5
12305	Ddr1	Cytoplasm	4
12305	Ddr1	Other	4
12306	Anxa2	Endosome	5
12306	Anxa2	Cytosol	5
12306	Anxa2	Plasma Membrane	5
12306	Anxa2	Other	4
12306	Anxa2	Lysosome	4
12306	Anxa2	Cytoplasm	4
12306	Anxa2	Extracellular Region	4
12306	Anxa2	Nucleus	3
12307	Calb1	Cytosol	5
12307	Calb1	Other	5
12307	Calb1	Nucleus	5
12307	Calb1	Cytoskeleton	4
12308	Calb2	Other	5
12308	Calb2	Nucleus	4
12308	Calb2	Cytosol	4
12308	Calb2	Cytoskeleton	4
12308	Calb2	Plasma Membrane	4
12309	S100g	Plasma Membrane	5
12310	Calca	Extracellular Region	5
12310	Calca	Cytoplasm	5
12310	Calca	Other	5
12310	Calca	Nucleus	4
12311	Calcr	Cytoplasm	5
12311	Calcr	Other	5
12311	Calcr	Plasma Membrane	5
12313	Calm1	Cytoskeleton	5
12313	Calm1	Other	4
12313	Calm1	Plasma Membrane	4
12313	Calm1	Nucleus	4
12313	Calm1	Cytosol	4
12313	Calm1	Cytoplasm	4
12313	Calm1	Mitochondrion	2
12315	Calm3	Cytoskeleton	5
12315	Calm3	Other	4
12315	Calm3	Plasma Membrane	4
12315	Calm3	Nucleus	4
12315	Calm3	Cytosol	4
12315	Calm3	Cytoplasm	4
12315	Calm3	Mitochondrion	2
12316	Aspm	Cytoplasm	5
12316	Aspm	Cytoskeleton	5
12316	Aspm	Other	5
12316	Aspm	Nucleus	4
12316	Aspm	Plasma Membrane	4
12317	Calr	Extracellular Region	5
12317	Calr	Endoplasmic Reticulum	5
12317	Calr	Plasma Membrane	5
12317	Calr	Cytoplasm	4
12317	Calr	Nucleus	4
12317	Calr	Golgi Apparatus	4
12317	Calr	Cytosol	4
12317	Calr	Other	4
12319	Car8	Cytoplasm	5
12321	Calu	Endoplasmic Reticulum	5
12321	Calu	Extracellular Region	4
12321	Calu	Golgi Apparatus	3
12321	Calu	Cytoplasm	3
12322	Camk2a	Other	5
12322	Camk2a	Mitochondrion	4
12322	Camk2a	Nucleus	4
12322	Camk2a	Cytoplasm	4
12322	Camk2a	Cytosol	4
12322	Camk2a	Plasma Membrane	2
12323	Camk2b	Cytosol	5
12323	Camk2b	Other	5
12323	Camk2b	Cytoskeleton	5
12323	Camk2b	Cytoplasm	3
12323	Camk2b	Endoplasmic Reticulum	3
12325	Camk2g	Other	5
12325	Camk2g	Cytoplasm	3
12325	Camk2g	Endoplasmic Reticulum	3
12326	Camk4	Nucleus	5
12326	Camk4	Cytoplasm	5
12326	Camk4	Other	4
12326	Camk4	Cytosol	4
12328	Caml	Other	5
12328	Caml	Endoplasmic Reticulum	4
12328	Caml	Cytoplasm	4
12330	Canx	Other	5
12330	Canx	Endoplasmic Reticulum	5
12330	Canx	Cytoplasm	4
12330	Canx	Plasma Membrane	4
12331	Cap1	Cytoskeleton	5
12331	Cap1	Extracellular Region	4
12331	Cap1	Cytosol	4
12331	Cap1	Plasma Membrane	3
12332	Capg	Other	5
12332	Capg	Cytoplasm	5
12332	Capg	Nucleus	4
12332	Capg	Cytoskeleton	4
12332	Capg	Extracellular Region	3
12333	Capn1	Mitochondrion	5
12333	Capn1	Lysosome	5
12333	Capn1	Cytosol	5
12333	Capn1	Other	4
12333	Capn1	Plasma Membrane	4
12333	Capn1	Cytoplasm	3
12334	Capn2	Other	5
12334	Capn2	Nucleus	5
12334	Capn2	Lysosome	5
12334	Capn2	Cytosol	5
12334	Capn2	Golgi Apparatus	4
12334	Capn2	Plasma Membrane	4
12334	Capn2	Endoplasmic Reticulum	4
12334	Capn2	Mitochondrion	2
12335	Capn3	Cytoplasm	5
12335	Capn3	Cytosol	5
12335	Capn3	Plasma Membrane	5
12335	Capn3	Other	5
12335	Capn3	Nucleus	4
12336	Capns1	Cytosol	4
12336	Capns1	Other	4
12336	Capns1	Plasma Membrane	4
12337	Capn5	Other	5
12337	Capn5	Cytoplasm	3
12338	Capn6	Cytoskeleton	5
12338	Capn6	Cytoplasm	4
12339	Capn7	Nucleus	3
12340	Capza1	Other	5
12340	Capza1	Cytoskeleton	5
12340	Capza1	Cytoplasm	4
12343	Capza2	Other	5
12343	Capza2	Cytoskeleton	5
12344	Capza3	Other	5
12344	Capza3	Cytoskeleton	5
12344	Capza3	Cytoplasm	4
12345	Capzb	Cytoskeleton	5
12345	Capzb	Other	5
12345	Capzb	Cytoplasm	5
12346	Car1	Cytoplasm	5
12348	Car11	Plasma Membrane	5
12348	Car11	Extracellular Region	3
12349	Car2	Other	5
12349	Car2	Cytosol	5
12349	Car2	Extracellular Region	4
12349	Car2	Plasma Membrane	4
12349	Car2	Cytoplasm	4
12350	Car3	Cytosol	5
12350	Car3	Cytoplasm	5
12351	Car4	Plasma Membrane	5
12351	Car4	Endoplasmic Reticulum	4
12351	Car4	Cytoplasm	4
12351	Car4	Golgi Apparatus	4
12351	Car4	Extracellular Region	4
12352	Car5a	Mitochondrion	5
12353	Car6	Extracellular Region	5
12353	Car6	Cytosol	5
12354	Car7	Cytosol	5
12354	Car7	Other	2
12355	Nr1i3	Cytosol	5
12355	Nr1i3	Nucleus	5
12355	Nr1i3	Cytoplasm	5
12355	Nr1i3	Cytoskeleton	3
12359	Cat	Peroxisome	5
12359	Cat	Extracellular Region	4
12359	Cat	Mitochondrion	4
12359	Cat	Lysosome	4
12359	Cat	Endoplasmic Reticulum	4
12359	Cat	Golgi Apparatus	4
12359	Cat	Cytosol	4
12359	Cat	Plasma Membrane	4
12359	Cat	Cytoplasm	3
12359	Cat	Other	2
12361	Cask	Cytosol	5
12361	Cask	Plasma Membrane	5
12361	Cask	Other	5
12361	Cask	Nucleus	4
12361	Cask	Cytoplasm	4
12361	Cask	Extracellular Region	4
12362	Casp1	Extracellular Region	5
12362	Casp1	Cytosol	5
12362	Casp1	Nucleus	4
12362	Casp1	Cytoplasm	4
12362	Casp1	Other	4
12362	Casp1	Plasma Membrane	3
12362	Casp1	Mitochondrion	2
12363	Casp4	Mitochondrion	4
12363	Casp4	Endoplasmic Reticulum	4
12363	Casp4	Cytosol	4
12363	Casp4	Plasma Membrane	4
12363	Casp4	Other	4
12363	Casp4	Extracellular Region	3
12364	Casp12	Nucleus	4
12364	Casp12	Cytosol	4
12364	Casp12	Endoplasmic Reticulum	4
12365	Casp14	Nucleus	4
12365	Casp14	Mitochondrion	4
12365	Casp14	Cytosol	4
12365	Casp14	Cytoskeleton	4
12366	Casp2	Nucleus	5
12366	Casp2	Cytoplasm	5
12366	Casp2	Mitochondrion	4
12366	Casp2	Other	4
12367	Casp3	Nucleus	5
12367	Casp3	Cytoplasm	5
12367	Casp3	Cytosol	4
12367	Casp3	Plasma Membrane	4
12367	Casp3	Other	4
12368	Casp6	Cytoplasm	5
12368	Casp6	Nucleus	4
12368	Casp6	Cytosol	4
12368	Casp6	Other	4
12369	Casp7	Cytoplasm	5
12369	Casp7	Nucleus	4
12369	Casp7	Cytosol	4
12370	Casp8	Nucleus	5
12370	Casp8	Cytoplasm	5
12370	Casp8	Mitochondrion	4
12370	Casp8	Cytosol	4
12370	Casp8	Plasma Membrane	4
12370	Casp8	Other	4
12371	Casp9	Nucleus	5
12371	Casp9	Cytosol	5
12371	Casp9	Mitochondrion	4
12372	Casq1	Mitochondrion	5
12372	Casq1	Endoplasmic Reticulum	5
12372	Casq1	Plasma Membrane	4
12372	Casq1	Cytoplasm	4
12372	Casq1	Golgi Apparatus	2
12372	Casq1	Other	2
12373	Casq2	Cytoplasm	5
12373	Casq2	Endoplasmic Reticulum	5
12373	Casq2	Other	2
12374	Casr	Nucleus	4
12374	Casr	Cytoplasm	4
12374	Casr	Other	4
12374	Casr	Plasma Membrane	4
12380	Cast	Other	5
12380	Cast	Nucleus	4
12380	Cast	Endoplasmic Reticulum	4
12380	Cast	Cytosol	4
12385	Ctnna1	Plasma Membrane	5
12385	Ctnna1	Other	5
12385	Ctnna1	Cytoskeleton	5
12385	Ctnna1	Cytoplasm	4
12386	Ctnna2	Other	5
12386	Ctnna2	Plasma Membrane	5
12386	Ctnna2	Cytoplasm	4
12386	Ctnna2	Nucleus	3
12386	Ctnna2	Cytoskeleton	2
12387	Ctnnb1	Other	5
12387	Ctnnb1	Plasma Membrane	5
12387	Ctnnb1	Cytoplasm	5
12387	Ctnnb1	Nucleus	5
12387	Ctnnb1	Cytoskeleton	4
12387	Ctnnb1	Cytosol	4
12388	Ctnnd1	Nucleus	5
12388	Ctnnd1	Cytoplasm	5
12388	Ctnnd1	Plasma Membrane	5
12388	Ctnnd1	Other	5
12388	Ctnnd1	Cytosol	4
12389	Cav1	Cytoplasm	5
12389	Cav1	Plasma Membrane	5
12389	Cav1	Endoplasmic Reticulum	5
12389	Cav1	Golgi Apparatus	5
12389	Cav1	Other	5
12389	Cav1	Mitochondrion	4
12389	Cav1	Peroxisome	4
12389	Cav1	Cytosol	4
12389	Cav1	Endosome	4
12390	Cav2	Golgi Apparatus	5
12390	Cav2	Nucleus	5
12390	Cav2	Plasma Membrane	5
12390	Cav2	Cytoplasm	5
12390	Cav2	Other	4
12390	Cav2	Endoplasmic Reticulum	4
12390	Cav2	Cytosol	4
12391	Cav3	Plasma Membrane	5
12391	Cav3	Other	5
12391	Cav3	Endoplasmic Reticulum	4
12391	Cav3	Golgi Apparatus	3
12391	Cav3	Cytoplasm	2
12393	Runx2	Other	5
12393	Runx2	Cytoplasm	5
12393	Runx2	Nucleus	5
12393	Runx2	Cytosol	4
12394	Runx1	Extracellular Region	5
12394	Runx1	Nucleus	5
12394	Runx1	Other	4
12395	Runx1t1	Nucleus	5
12395	Runx1t1	Other	4
12396	Cbfa2t2	Nucleus	4
12398	Cbfa2t3	Nucleus	4
12398	Cbfa2t3	Golgi Apparatus	3
12399	Runx3	Nucleus	5
12399	Runx3	Cytosol	4
12399	Runx3	Cytoplasm	4
12400	Cbfb	Nucleus	5
12400	Cbfb	Other	4
12401	Serpina6	Extracellular Region	5
12402	Cbl	Golgi Apparatus	5
12402	Cbl	Other	5
12402	Cbl	Cytosol	4
12402	Cbl	Plasma Membrane	4
12402	Cbl	Cytoplasm	4
12402	Cbl	Lysosome	2
12404	Cbln1	Other	5
12404	Cbln1	Extracellular Region	5
12404	Cbln1	Plasma Membrane	5
12405	Cbln2	Extracellular Region	5
12405	Cbln2	Other	4
12406	Serpinh1	Endoplasmic Reticulum	5
12406	Serpinh1	Cytoplasm	4
12406	Serpinh1	Other	4
12406	Serpinh1	Extracellular Region	3
12408	Cbr1	Cytoplasm	5
12408	Cbr1	Nucleus	4
12408	Cbr1	Plasma Membrane	4
12408	Cbr1	Other	4
12409	Cbr2	Mitochondrion	4
12411	Cbs	Nucleus	4
12411	Cbs	Cytoplasm	4
12412	Cbx1	Nucleus	5
12412	Cbx1	Other	5
12412	Cbx1	Cytoskeleton	4
12416	Cbx2	Other	5
12416	Cbx2	Nucleus	5
12417	Cbx3	Nucleus	5
12417	Cbx3	Other	5
12417	Cbx3	Cytoskeleton	4
12418	Cbx4	Nucleus	5
12419	Cbx5	Other	5
12419	Cbx5	Nucleus	5
12421	Rb1cc1	Cytoplasm	5
12421	Rb1cc1	Nucleus	5
12421	Rb1cc1	Lysosome	4
12421	Rb1cc1	Cytosol	4
12421	Rb1cc1	Other	3
12424	Cck	Other	5
12424	Cck	Extracellular Region	5
12425	Cckar	Plasma Membrane	5
12425	Cckar	Lysosome	4
12425	Cckar	Endosome	4
12425	Cckar	Endoplasmic Reticulum	4
12425	Cckar	Other	4
12426	Cckbr	Other	5
12426	Cckbr	Plasma Membrane	5
12426	Cckbr	Nucleus	4
12426	Cckbr	Cytoplasm	4
12427	Ccna1	Other	5
12427	Ccna1	Cytoskeleton	5
12427	Ccna1	Nucleus	3
12427	Ccna1	Cytoplasm	3
12428	Ccna2	Nucleus	5
12428	Ccna2	Cytoplasm	5
12428	Ccna2	Other	5
12428	Ccna2	Cytosol	4
12442	Ccnb2	Other	5
12442	Ccnb2	Cytoskeleton	4
12442	Ccnb2	Cytosol	4
12442	Ccnb2	Nucleus	3
12442	Ccnb2	Cytoplasm	3
12443	Ccnd1	Cytoplasm	5
12443	Ccnd1	Nucleus	5
12443	Ccnd1	Other	4
12443	Ccnd1	Cytosol	4
12444	Ccnd2	Nucleus	5
12444	Ccnd2	Cytoplasm	5
12444	Ccnd2	Other	5
12444	Ccnd2	Cytosol	4
12445	Ccnd3	Nucleus	5
12445	Ccnd3	Cytoplasm	5
12445	Ccnd3	Other	4
12445	Ccnd3	Cytosol	4
12447	Ccne1	Nucleus	5
12447	Ccne1	Other	5
12447	Ccne1	Cytoplasm	4
12447	Ccne1	Cytoskeleton	4
12448	Ccne2	Other	5
12448	Ccne2	Nucleus	3
12448	Ccne2	Cytoplasm	3
12448	Ccne2	Cytoskeleton	3
12449	Ccnf	Nucleus	4
12449	Ccnf	Cytoskeleton	4
12449	Ccnf	Other	4
12449	Ccnf	Cytoplasm	3
12450	Ccng1	Nucleus	4
12450	Ccng1	Other	4
12450	Ccng1	Cytoplasm	4
12452	Ccng2	Nucleus	5
12452	Ccng2	Cytoplasm	5
12452	Ccng2	Cytosol	4
12452	Ccng2	Other	3
12453	Ccni	Other	3
12453	Ccni	Nucleus	3
12453	Ccni	Cytoplasm	3
12454	Ccnk	Other	4
12454	Ccnk	Nucleus	4
12455	Ccnt1	Nucleus	5
12457	Noct	Cytoplasm	5
12457	Noct	Nucleus	5
12457	Noct	Mitochondrion	4
12458	Ccr6	Plasma Membrane	5
12458	Ccr6	Other	5
12460	Ccs	Nucleus	4
12460	Ccs	Cytoplasm	4
12460	Ccs	Mitochondrion	4
12461	Cct2	Other	5
12461	Cct2	Cytosol	5
12461	Cct2	Cytoskeleton	4
12462	Cct3	Other	5
12462	Cct3	Cytosol	5
[truncated: 37,874 more rows]
