# Supplementary material for: InterCellDB: A User‐Defined Database for Inferring Intercellular Networks
Source: Adv Sci (Weinh). 2022 Jun 2;9(22):2200045. doi: 10.1002/advs.202200045 (PMC9353444; doi:10.1002/advs.202200045)
Supplement: Supplementary file 3 — Supplemental Table 3 [file ADVS-9-2200045-s001.xlsx]

## Sheet: Human
GeneID	GeneName	Type	Classfication
1	A1BG	Other	Other
2	A2M	Protease Inhibitor	Protein metabolism regulator
2	A2M	Serine Protease Inhibitor	Protein metabolism regulator
9	NAT1	Acyltransferase	Transferase
9	NAT1	Transferase	Transferase
10	NAT2	Acyltransferase	Transferase
10	NAT2	Transferase	Transferase
12	SERPINA3	Protease Inhibitor	Protein metabolism regulator
12	SERPINA3	Serine Protease Inhibitor	Protein metabolism regulator
13	AADAC	Hydrolase	Hydrolase
14	AAMP	Developmental Protein	Other
15	AANAT	Acyltransferase	Transferase
15	AANAT	Transferase	Transferase
16	AARS1	Aminoacyl-tRNA Synthetase	Enzyme
16	AARS1	Ligase	Enzyme
16	AARS1	RNA-binding	Translation regulator
16	AARS1	TRNA-binding	Translation regulator
18	ABAT	Aminotransferase	Transferase
18	ABAT	Transferase	Transferase
19	ABCA1	Translocase	Enzyme
20	ABCA2	Other	Other
21	ABCA3	Other	Other
22	ABCB7	Other	Other
23	ABCF1	Activator	Other
24	ABCA4	Translocase	Enzyme
25	ABL1	DNA-binding	Transcription regulator
25	ABL1	Kinase	Transferase
25	ABL1	Transferase	Transferase
25	ABL1	Tyrosine-protein Kinase	Transferase
26	AOC1	Heparin-binding	Other
26	AOC1	Oxidoreductase	Enzyme
27	ABL2	Kinase	Transferase
27	ABL2	Transferase	Transferase
27	ABL2	Tyrosine-protein Kinase	Transferase
28	ABO	Blood Group Antigen	Other
28	ABO	Glycosyltransferase	Transferase
28	ABO	Transferase	Transferase
29	ABR	GTPase Activation	Other
29	ABR	Guanine-nucleotide Releasing Factor	Other
30	ACAA1	Acyltransferase	Transferase
30	ACAA1	Transferase	Transferase
31	ACACA	Allosteric Enzyme	Enzyme
31	ACACA	Ligase	Enzyme
31	ACACA	Multifunctional Enzyme	Enzyme
32	ACACB	Allosteric Enzyme	Enzyme
32	ACACB	Ligase	Enzyme
32	ACACB	Multifunctional Enzyme	Enzyme
33	ACADL	Oxidoreductase	Enzyme
34	ACADM	Oxidoreductase	Enzyme
35	ACADS	Oxidoreductase	Enzyme
36	ACADSB	Oxidoreductase	Enzyme
37	ACADVL	Oxidoreductase	Enzyme
38	ACAT1	Acyltransferase	Transferase
38	ACAT1	Transferase	Transferase
39	ACAT2	Acyltransferase	Transferase
39	ACAT2	Transferase	Transferase
40	ASIC2	Ion Channel	Ion Channel
40	ASIC2	Sodium Channel	Ion Channel
41	ASIC1	Ion Channel	Ion Channel
41	ASIC1	Sodium Channel	Ion Channel
43	ACHE	Blood Group Antigen	Other
43	ACHE	Hydrolase	Hydrolase
43	ACHE	Serine Esterase	Hydrolase
47	ACLY	Transferase	Transferase
48	ACO1	Lyase	Enzyme
48	ACO1	RNA-binding	Translation regulator
49	ACR	Hydrolase	Hydrolase
49	ACR	Protease	Hydrolase
49	ACR	Serine Protease	Hydrolase
50	ACO2	Lyase	Enzyme
51	ACOX1	Oxidoreductase	Enzyme
52	ACP1	Hydrolase	Hydrolase
52	ACP1	Protein Phosphatase	Hydrolase
53	ACP2	Hydrolase	Hydrolase
54	ACP5	Hydrolase	Hydrolase
55	ACP3	Hydrolase	Hydrolase
56	ACRV1	Other	Other
58	ACTA1	Muscle Protein	Actin-binding and motor protein
59	ACTA2	Muscle Protein	Actin-binding and motor protein
60	ACTB	Other	Other
70	ACTC1	Muscle Protein	Actin-binding and motor protein
71	ACTG1	Other	Other
72	ACTG2	Muscle Protein	Actin-binding and motor protein
81	ACTN4	Actin-binding	Actin-binding and motor protein
86	ACTL6A	Activator	Other
86	ACTL6A	Chromatin Regulator	Transcription regulator
87	ACTN1	Actin-binding	Actin-binding and motor protein
88	ACTN2	Actin-binding	Actin-binding and motor protein
89	ACTN3	Actin-binding	Actin-binding and motor protein
90	ACVR1	Kinase	Transferase
90	ACVR1	Receptor	Receptor
90	ACVR1	Serine/threonine-protein Kinase	Transferase
90	ACVR1	Transferase	Transferase
91	ACVR1B	Kinase	Transferase
91	ACVR1B	Receptor	Receptor
91	ACVR1B	Serine/threonine-protein Kinase	Transferase
91	ACVR1B	Transferase	Transferase
92	ACVR2A	Kinase	Transferase
92	ACVR2A	Receptor	Receptor
92	ACVR2A	Serine/threonine-protein Kinase	Transferase
92	ACVR2A	Transferase	Transferase
93	ACVR2B	Kinase	Transferase
93	ACVR2B	Receptor	Receptor
93	ACVR2B	Serine/threonine-protein Kinase	Transferase
93	ACVR2B	Transferase	Transferase
94	ACVRL1	Kinase	Transferase
94	ACVRL1	Receptor	Receptor
94	ACVRL1	Serine/threonine-protein Kinase	Transferase
94	ACVRL1	Transferase	Transferase
95	ACY1	Hydrolase	Hydrolase
97	ACYP1	Hydrolase	Hydrolase
98	ACYP2	Hydrolase	Hydrolase
100	ADA	Hydrolase	Hydrolase
101	ADAM8	Hydrolase	Hydrolase
101	ADAM8	Metalloprotease	Hydrolase
101	ADAM8	Protease	Hydrolase
102	ADAM10	Hydrolase	Hydrolase
102	ADAM10	Metalloprotease	Hydrolase
102	ADAM10	Protease	Hydrolase
103	ADAR	DNA-binding	Transcription regulator
103	ADAR	Hydrolase	Hydrolase
103	ADAR	RNA-binding	Translation regulator
104	ADARB1	Hydrolase	Hydrolase
104	ADARB1	RNA-binding	Translation regulator
105	ADARB2	Hydrolase	Hydrolase
105	ADARB2	RNA-binding	Translation regulator
107	ADCY1	Calmodulin-binding	Other
107	ADCY1	Lyase	Enzyme
108	ADCY2	Lyase	Enzyme
109	ADCY3	Calmodulin-binding	Other
109	ADCY3	Lyase	Enzyme
111	ADCY5	Lyase	Enzyme
112	ADCY6	Lyase	Enzyme
113	ADCY7	Lyase	Enzyme
114	ADCY8	Lyase	Enzyme
115	ADCY9	Lyase	Enzyme
116	ADCYAP1	Hormone	Hormone
117	ADCYAP1R1	Developmental Protein	Other
117	ADCYAP1R1	G-protein Coupled Receptor	Receptor
117	ADCYAP1R1	Receptor	Receptor
117	ADCYAP1R1	Transducer	Transducer
118	ADD1	Actin-binding	Actin-binding and motor protein
118	ADD1	Calmodulin-binding	Other
119	ADD2	Actin-binding	Actin-binding and motor protein
119	ADD2	Calmodulin-binding	Other
120	ADD3	Actin-binding	Actin-binding and motor protein
120	ADD3	Calmodulin-binding	Other
123	PLIN2	Other	Other
124	ADH1A	Oxidoreductase	Enzyme
125	ADH1B	Oxidoreductase	Enzyme
126	ADH1C	Oxidoreductase	Enzyme
127	ADH4	Oxidoreductase	Enzyme
128	ADH5	Oxidoreductase	Enzyme
130	ADH6	Oxidoreductase	Enzyme
131	ADH7	Oxidoreductase	Enzyme
132	ADK	Kinase	Transferase
132	ADK	Transferase	Transferase
133	ADM	Hormone	Hormone
134	ADORA1	G-protein Coupled Receptor	Receptor
134	ADORA1	Receptor	Receptor
134	ADORA1	Transducer	Transducer
135	ADORA2A	G-protein Coupled Receptor	Receptor
135	ADORA2A	Receptor	Receptor
135	ADORA2A	Transducer	Transducer
136	ADORA2B	G-protein Coupled Receptor	Receptor
136	ADORA2B	Receptor	Receptor
136	ADORA2B	Transducer	Transducer
140	ADORA3	G-protein Coupled Receptor	Receptor
140	ADORA3	Receptor	Receptor
140	ADORA3	Transducer	Transducer
141	ADPRH	Hydrolase	Hydrolase
142	PARP1	DNA-binding	Transcription regulator
142	PARP1	Glycosyltransferase	Transferase
142	PARP1	Transferase	Transferase
143	PARP4	Glycosyltransferase	Transferase
143	PARP4	Ribonucleoprotein	Translation regulator
143	PARP4	Transferase	Transferase
146	ADRA1D	G-protein Coupled Receptor	Receptor
146	ADRA1D	Receptor	Receptor
146	ADRA1D	Transducer	Transducer
147	ADRA1B	G-protein Coupled Receptor	Receptor
147	ADRA1B	Receptor	Receptor
147	ADRA1B	Transducer	Transducer
148	ADRA1A	G-protein Coupled Receptor	Receptor
148	ADRA1A	Receptor	Receptor
148	ADRA1A	Transducer	Transducer
150	ADRA2A	G-protein Coupled Receptor	Receptor
150	ADRA2A	Receptor	Receptor
150	ADRA2A	Transducer	Transducer
151	ADRA2B	G-protein Coupled Receptor	Receptor
151	ADRA2B	Receptor	Receptor
151	ADRA2B	Transducer	Transducer
152	ADRA2C	G-protein Coupled Receptor	Receptor
152	ADRA2C	Receptor	Receptor
152	ADRA2C	Transducer	Transducer
153	ADRB1	G-protein Coupled Receptor	Receptor
153	ADRB1	Receptor	Receptor
153	ADRB1	Transducer	Transducer
154	ADRB2	G-protein Coupled Receptor	Receptor
154	ADRB2	Receptor	Receptor
154	ADRB2	Transducer	Transducer
155	ADRB3	G-protein Coupled Receptor	Receptor
155	ADRB3	Receptor	Receptor
155	ADRB3	Transducer	Transducer
156	GRK2	Kinase	Transferase
156	GRK2	Serine/threonine-protein Kinase	Transferase
156	GRK2	Transferase	Transferase
157	GRK3	Kinase	Transferase
157	GRK3	Serine/threonine-protein Kinase	Transferase
157	GRK3	Transferase	Transferase
158	ADSL	Lyase	Enzyme
159	ADSS2	Ligase	Enzyme
160	AP2A1	Other	Other
161	AP2A2	Other	Other
162	AP1B1	Other	Other
163	AP2B1	Other	Other
164	AP1G1	Other	Other
165	AEBP1	Calmodulin-binding	Other
165	AEBP1	DNA-binding	Transcription regulator
165	AEBP1	Repressor	Other
166	TLE5	Repressor	Other
167	CRISP1	Other	Other
173	AFM	Other	Other
174	AFP	Other	Other
175	AGA	Hydrolase	Hydrolase
175	AGA	Protease	Hydrolase
176	ACAN	Other	Other
177	AGER	Other	Other
178	AGL	Glycosidase	Hydrolase
178	AGL	Glycosyltransferase	Transferase
178	AGL	Hydrolase	Hydrolase
178	AGL	Multifunctional Enzyme	Enzyme
178	AGL	Transferase	Transferase
181	AGRP	Other	Other
182	JAG1	Developmental Protein	Other
183	AGT	Vasoactive	Vasoactive
183	AGT	Vasoconstrictor	Vasoactive
185	AGTR1	G-protein Coupled Receptor	Receptor
185	AGTR1	Receptor	Receptor
185	AGTR1	Transducer	Transducer
186	AGTR2	G-protein Coupled Receptor	Receptor
186	AGTR2	Receptor	Receptor
186	AGTR2	Transducer	Transducer
187	APLNR	Developmental Protein	Other
187	APLNR	G-protein Coupled Receptor	Receptor
187	APLNR	Receptor	Receptor
187	APLNR	Transducer	Transducer
189	AGXT	Aminotransferase	Transferase
189	AGXT	Transferase	Transferase
190	NR0B1	Receptor	Receptor
190	NR0B1	Repressor	Other
191	AHCY	Hydrolase	Hydrolase
196	AHR	Activator	Other
196	AHR	DNA-binding	Transcription regulator
196	AHR	Receptor	Receptor
196	AHR	Repressor	Other
197	AHSG	Other	Other
199	AIF1	Actin-binding	Actin-binding and motor protein
202	CRYBG1	Other	Other
203	AK1	Kinase	Transferase
203	AK1	Transferase	Transferase
204	AK2	Kinase	Transferase
204	AK2	Transferase	Transferase
205	AK4	Kinase	Transferase
205	AK4	Transferase	Transferase
207	AKT1	Developmental Protein	Other
207	AKT1	Kinase	Transferase
207	AKT1	Serine/threonine-protein Kinase	Transferase
207	AKT1	Transferase	Transferase
208	AKT2	Developmental Protein	Other
208	AKT2	Kinase	Transferase
208	AKT2	Serine/threonine-protein Kinase	Transferase
208	AKT2	Transferase	Transferase
210	ALAD	Allosteric Enzyme	Enzyme
210	ALAD	Lyase	Enzyme
211	ALAS1	Acyltransferase	Transferase
211	ALAS1	Transferase	Transferase
212	ALAS2	Acyltransferase	Transferase
212	ALAS2	Transferase	Transferase
213	ALB	Other	Other
214	ALCAM	Other	Other
215	ABCD1	Translocase	Enzyme
216	ALDH1A1	Oxidoreductase	Enzyme
217	ALDH2	Oxidoreductase	Enzyme
218	ALDH3A1	Oxidoreductase	Enzyme
219	ALDH1B1	Oxidoreductase	Enzyme
220	ALDH1A3	Oxidoreductase	Enzyme
221	ALDH3B1	Oxidoreductase	Enzyme
222	ALDH3B2	Oxidoreductase	Enzyme
223	ALDH9A1	Oxidoreductase	Enzyme
224	ALDH3A2	Oxidoreductase	Enzyme
225	ABCD2	Other	Other
226	ALDOA	Lyase	Enzyme
229	ALDOB	Lyase	Enzyme
230	ALDOC	Lyase	Enzyme
231	AKR1B1	Oxidoreductase	Enzyme
238	ALK	Kinase	Transferase
238	ALK	Receptor	Receptor
238	ALK	Transferase	Transferase
238	ALK	Tyrosine-protein Kinase	Transferase
239	ALOX12	Dioxygenase	Enzyme
239	ALOX12	Hydrolase	Hydrolase
239	ALOX12	Oxidoreductase	Enzyme
240	ALOX5	Dioxygenase	Enzyme
240	ALOX5	Oxidoreductase	Enzyme
241	ALOX5AP	Other	Other
242	ALOX12B	Dioxygenase	Enzyme
242	ALOX12B	Isomerase	Enzyme
242	ALOX12B	Lyase	Enzyme
242	ALOX12B	Oxidoreductase	Enzyme
246	ALOX15	Dioxygenase	Enzyme
246	ALOX15	Oxidoreductase	Enzyme
247	ALOX15B	Dioxygenase	Enzyme
247	ALOX15B	Oxidoreductase	Enzyme
248	ALPI	Hydrolase	Hydrolase
249	ALPL	Hydrolase	Hydrolase
250	ALPP	Hydrolase	Hydrolase
251	ALPG	Hydrolase	Hydrolase
257	ALX3	Developmental Protein	Other
257	ALX3	DNA-binding	Transcription regulator
258	AMBN	Other	Other
259	AMBP	Protease Inhibitor	Protein metabolism regulator
259	AMBP	Serine Protease Inhibitor	Protein metabolism regulator
262	AMD1	Decarboxylase	Enzyme
262	AMD1	Lyase	Enzyme
265	AMELX	Other	Other
266	AMELY	Other	Other
267	AMFR	Receptor	Receptor
267	AMFR	Transferase	Transferase
268	AMH	Growth Factor	Growth Factor
269	AMHR2	Kinase	Transferase
269	AMHR2	Receptor	Receptor
269	AMHR2	Serine/threonine-protein Kinase	Transferase
269	AMHR2	Transferase	Transferase
270	AMPD1	Hydrolase	Hydrolase
271	AMPD2	Hydrolase	Hydrolase
272	AMPD3	Hydrolase	Hydrolase
273	AMPH	Other	Other
274	BIN1	Developmental Protein	Other
275	AMT	Aminotransferase	Transferase
275	AMT	Transferase	Transferase
276	AMY1A	Glycosidase	Hydrolase
276	AMY1A	Hydrolase	Hydrolase
277	AMY1B	Glycosidase	Hydrolase
277	AMY1B	Hydrolase	Hydrolase
278	AMY1C	Glycosidase	Hydrolase
278	AMY1C	Hydrolase	Hydrolase
279	AMY2A	Glycosidase	Hydrolase
279	AMY2A	Hydrolase	Hydrolase
280	AMY2B	Glycosidase	Hydrolase
280	AMY2B	Hydrolase	Hydrolase
283	ANG	Developmental Protein	Other
283	ANG	DNA-binding	Transcription regulator
283	ANG	Endonuclease	Hydrolase
283	ANG	Hydrolase	Hydrolase
283	ANG	Nuclease	Hydrolase
283	ANG	Protein Synthesis Inhibitor	Protein metabolism regulator
284	ANGPT1	Developmental Protein	Other
285	ANGPT2	Developmental Protein	Other
286	ANK1	Other	Other
287	ANK2	Other	Other
288	ANK3	Other	Other
290	ANPEP	Aminopeptidase	Hydrolase
290	ANPEP	Developmental Protein	Other
290	ANPEP	Hydrolase	Hydrolase
290	ANPEP	Metalloprotease	Hydrolase
290	ANPEP	Protease	Hydrolase
290	ANPEP	Receptor	Receptor
290	ANPEP	Host Cell Receptor For Virus Entry	Receptor
291	SLC25A4	Other	Other
292	SLC25A5	Other	Other
293	SLC25A6	Other	Other
301	ANXA1	Phospholipase A2 Inhibitor	Protein metabolism regulator
302	ANXA2	RNA-binding	Translation regulator
304	ANXA2P2	Other	Other
306	ANXA3	Phospholipase A2 Inhibitor	Protein metabolism regulator
307	ANXA4	Other	Other
308	ANXA5	Other	Other
309	ANXA6	Other	Other
310	ANXA7	Other	Other
311	ANXA11	Other	Other
312	ANXA13	Other	Other
313	AOAH	Hydrolase	Hydrolase
314	AOC2	Oxidoreductase	Enzyme
316	AOX1	Oxidoreductase	Enzyme
317	APAF1	Other	Other
318	NUDT2	Hydrolase	Hydrolase
319	APOF	Other	Other
320	APBA1	Other	Other
321	APBA2	Other	Other
322	APBB1	Activator	Other
322	APBB1	Chromatin Regulator	Transcription regulator
322	APBB1	Repressor	Other
323	APBB2	Other	Other
324	APC	Other	Other
325	APCS	Other	Other
326	AIRE	Activator	Other
326	AIRE	DNA-binding	Transcription regulator
327	APEH	Hydrolase	Hydrolase
328	APEX1	Activator	Other
328	APEX1	DNA-binding	Transcription regulator
328	APEX1	Endonuclease	Hydrolase
328	APEX1	Exonuclease	Hydrolase
328	APEX1	Hydrolase	Hydrolase
328	APEX1	Lyase	Enzyme
328	APEX1	Nuclease	Hydrolase
328	APEX1	Repressor	Other
328	APEX1	RNA-binding	Translation regulator
329	BIRC2	Activator	Other
329	BIRC2	Transferase	Transferase
330	BIRC3	Transferase	Transferase
331	XIAP	Protease Inhibitor	Protein metabolism regulator
331	XIAP	Thiol Protease Inhibitor	Protein metabolism regulator
331	XIAP	Transferase	Transferase
332	BIRC5	Protease Inhibitor	Protein metabolism regulator
332	BIRC5	Repressor	Other
332	BIRC5	Thiol Protease Inhibitor	Protein metabolism regulator
333	APLP1	Heparin-binding	Other
334	APLP2	DNA-binding	Transcription regulator
334	APLP2	Protease Inhibitor	Protein metabolism regulator
334	APLP2	Serine Protease Inhibitor	Protein metabolism regulator
335	APOA1	Other	Other
336	APOA2	Other	Other
337	APOA4	Other	Other
338	APOB	Heparin-binding	Other
339	APOBEC1	Hydrolase	Hydrolase
341	APOC1	Other	Other
343	AQP8	Other	Other
344	APOC2	Other	Other
345	APOC3	Other	Other
346	APOC4	Other	Other
347	APOD	Other	Other
348	APOE	Heparin-binding	Other
350	APOH	Heparin-binding	Other
351	APP	Heparin-binding	Other
351	APP	Protease Inhibitor	Protein metabolism regulator
351	APP	Serine Protease Inhibitor	Protein metabolism regulator
353	APRT	Glycosyltransferase	Transferase
353	APRT	Transferase	Transferase
354	KLK3	Hydrolase	Hydrolase
354	KLK3	Protease	Hydrolase
354	KLK3	Serine Protease	Hydrolase
355	FAS	Calmodulin-binding	Other
355	FAS	Receptor	Receptor
356	FASLG	Cytokine	Cytokine
356	FASLG	Repressor	Other
357	SHROOM2	Actin-binding	Actin-binding and motor protein
357	SHROOM2	Developmental Protein	Other
358	AQP1	Blood Group Antigen	Other
359	AQP2	Other	Other
360	AQP3	Blood Group Antigen	Other
361	AQP4	Other	Other
362	AQP5	Other	Other
363	AQP6	Other	Other
364	AQP7	Other	Other
366	AQP9	Other	Other
367	AR	Activator	Other
367	AR	DNA-binding	Transcription regulator
367	AR	Receptor	Receptor
368	ABCC6	Other	Other
369	ARAF	Kinase	Transferase
369	ARAF	Serine/threonine-protein Kinase	Transferase
369	ARAF	Transferase	Transferase
372	ARCN1	Other	Other
373	TRIM23	Transferase	Transferase
374	AREG	Cytokine	Cytokine
374	AREG	Growth Factor	Growth Factor
375	ARF1	Other	Other
377	ARF3	Other	Other
378	ARF4	Other	Other
379	ARL4D	Other	Other
381	ARF5	Other	Other
382	ARF6	Other	Other
383	ARG1	Hydrolase	Hydrolase
384	ARG2	Hydrolase	Hydrolase
387	RHOA	Hydrolase	Hydrolase
388	RHOB	Developmental Protein	Other
389	RHOC	Other	Other
390	RND3	Other	Other
391	RHOG	Other	Other
392	ARHGAP1	GTPase Activation	Other
393	ARHGAP4	GTPase Activation	Other
394	ARHGAP5	GTPase Activation	Other
395	ARHGAP6	GTPase Activation	Other
396	ARHGDIA	GTPase Activation	Other
397	ARHGDIB	GTPase Activation	Other
398	ARHGDIG	GTPase Activation	Other
399	RHOH	Other	Other
400	ARL1	Other	Other
401	PHOX2A	Activator	Other
401	PHOX2A	DNA-binding	Transcription regulator
402	ARL2	Other	Other
403	ARL3	Other	Other
405	ARNT	Activator	Other
405	ARNT	DNA-binding	Transcription regulator
406	ARNTL	Activator	Other
406	ARNTL	DNA-binding	Transcription regulator
407	ARR3	Other	Other
408	ARRB1	Signal Transduction Inhibitor	Other
409	ARRB2	Signal Transduction Inhibitor	Other
410	ARSA	Hydrolase	Hydrolase
411	ARSB	Hydrolase	Hydrolase
412	STS	Hydrolase	Hydrolase
414	ARSD	Hydrolase	Hydrolase
415	ARSL	Hydrolase	Hydrolase
416	ARSF	Hydrolase	Hydrolase
417	ART1	Glycosyltransferase	Transferase
417	ART1	Transferase	Transferase
419	ART3	Glycosyltransferase	Transferase
419	ART3	Transferase	Transferase
420	ART4	Blood Group Antigen	Other
420	ART4	Glycosyltransferase	Transferase
420	ART4	Transferase	Transferase
421	ARVCF	Other	Other
427	ASAH1	Hydrolase	Hydrolase
429	ASCL1	Activator	Other
429	ASCL1	Developmental Protein	Other
429	ASCL1	DNA-binding	Transcription regulator
430	ASCL2	Developmental Protein	Other
430	ASCL2	DNA-binding	Transcription regulator
432	ASGR1	Receptor	Receptor
433	ASGR2	Receptor	Receptor
434	ASIP	Other	Other
435	ASL	Lyase	Enzyme
438	ASMT	Methyltransferase	Transferase
438	ASMT	Transferase	Transferase
439	GET3	Hydrolase	Hydrolase
440	ASNS	Ligase	Enzyme
443	ASPA	Hydrolase	Hydrolase
444	ASPH	Dioxygenase	Enzyme
444	ASPH	Oxidoreductase	Enzyme
445	ASS1	Ligase	Enzyme
460	ASTN1	Other	Other
462	SERPINC1	Heparin-binding	Other
462	SERPINC1	Protease Inhibitor	Protein metabolism regulator
462	SERPINC1	Serine Protease Inhibitor	Protein metabolism regulator
463	ZFHX3	Activator	Other
463	ZFHX3	DNA-binding	Transcription regulator
463	ZFHX3	Repressor	Other
463	ZFHX3	Other	Other
466	ATF1	Activator	Other
466	ATF1	DNA-binding	Transcription regulator
467	ATF3	DNA-binding	Transcription regulator
467	ATF3	Repressor	Other
468	ATF4	Activator	Other
468	ATF4	DNA-binding	Transcription regulator
471	ATIC	Hydrolase	Hydrolase
471	ATIC	Multifunctional Enzyme	Enzyme
471	ATIC	Transferase	Transferase
472	ATM	DNA-binding	Transcription regulator
472	ATM	Kinase	Transferase
472	ATM	Serine/threonine-protein Kinase	Transferase
472	ATM	Transferase	Transferase
473	RERE	Developmental Protein	Other
473	RERE	Repressor	Other
474	ATOH1	Activator	Other
474	ATOH1	Developmental Protein	Other
474	ATOH1	DNA-binding	Transcription regulator
475	ATOX1	Chaperone	Other
476	ATP1A1	Translocase	Enzyme
477	ATP1A2	Translocase	Enzyme
478	ATP1A3	Translocase	Enzyme
479	ATP12A	Translocase	Enzyme
480	ATP1A4	Translocase	Enzyme
481	ATP1B1	Other	Other
482	ATP1B2	Other	Other
483	ATP1B3	Other	Other
486	FXYD2	Other	Other
487	ATP2A1	Translocase	Enzyme
488	ATP2A2	Translocase	Enzyme
489	ATP2A3	Translocase	Enzyme
490	ATP2B1	Calmodulin-binding	Other
490	ATP2B1	Translocase	Enzyme
491	ATP2B2	Calmodulin-binding	Other
491	ATP2B2	Translocase	Enzyme
492	ATP2B3	Calmodulin-binding	Other
492	ATP2B3	Translocase	Enzyme
493	ATP2B4	Calmodulin-binding	Other
493	ATP2B4	Translocase	Enzyme
495	ATP4A	Translocase	Enzyme
496	ATP4B	Other	Other
498	ATP5F1A	Other	Other
501	ALDH7A1	Oxidoreductase	Enzyme
506	ATP5F1B	Translocase	Enzyme
509	ATP5F1C	Other	Other
513	ATP5F1D	Other	Other
514	ATP5F1E	Hydrolase	Hydrolase
515	ATP5PB	Other	Other
516	ATP5MC1	Other	Other
517	ATP5MC2	Other	Other
518	ATP5MC3	Other	Other
521	ATP5ME	Other	Other
522	ATP5PF	Other	Other
523	ATP6V1A	Translocase	Enzyme
525	ATP6V1B1	Hydrolase	Hydrolase
526	ATP6V1B2	Hydrolase	Hydrolase
527	ATP6V0C	Other	Other
528	ATP6V1C1	Other	Other
529	ATP6V1E1	Hydrolase	Hydrolase
533	ATP6V0B	Other	Other
534	ATP6V1G2	Other	Other
535	ATP6V0A1	Other	Other
537	ATP6AP1	Other	Other
538	ATP7A	Translocase	Enzyme
539	ATP5PO	Other	Other
540	ATP7B	Translocase	Enzyme
545	ATR	DNA-binding	Transcription regulator
545	ATR	Kinase	Transferase
545	ATR	Serine/threonine-protein Kinase	Transferase
545	ATR	Transferase	Transferase
546	ATRX	Chromatin Regulator	Transcription regulator
546	ATRX	DNA-binding	Transcription regulator
546	ATRX	Helicase	Hydrolase
546	ATRX	Hydrolase	Hydrolase
547	KIF1A	Motor Protein	Actin-binding and motor protein
549	AUH	Lyase	Enzyme
549	AUH	RNA-binding	Translation regulator
550	AUP1	Other	Other
551	AVP	Hormone	Hormone
551	AVP	Vasoactive	Vasoactive
551	AVP	Vasoconstrictor	Vasoactive
552	AVPR1A	G-protein Coupled Receptor	Receptor
552	AVPR1A	Receptor	Receptor
552	AVPR1A	Transducer	Transducer
553	AVPR1B	G-protein Coupled Receptor	Receptor
553	AVPR1B	Receptor	Receptor
553	AVPR1B	Transducer	Transducer
554	AVPR2	G-protein Coupled Receptor	Receptor
554	AVPR2	Receptor	Receptor
554	AVPR2	Transducer	Transducer
558	AXL	Kinase	Transferase
558	AXL	Receptor	Receptor
558	AXL	Transferase	Transferase
558	AXL	Tyrosine-protein Kinase	Transferase
558	AXL	Host Cell Receptor For Virus Entry	Receptor
563	AZGP1	Other	Other
566	AZU1	Antibiotic	Antimicrobial
566	AZU1	Heparin-binding	Other
566	AZU1	Serine Protease Homolog	Hydrolase
566	AZU1	Antimicrobial	Antimicrobial
567	B2M	Other	Other
570	BAAT	Acyltransferase	Transferase
570	BAAT	Hydrolase	Hydrolase
570	BAAT	Serine Esterase	Hydrolase
570	BAAT	Transferase	Transferase
571	BACH1	Activator	Other
571	BACH1	DNA-binding	Transcription regulator
571	BACH1	Repressor	Other
572	BAD	Other	Other
573	BAG1	Chaperone	Other
574	BAGE	Other	Other
575	ADGRB1	G-protein Coupled Receptor	Receptor
575	ADGRB1	Receptor	Receptor
575	ADGRB1	Transducer	Transducer
576	ADGRB2	G-protein Coupled Receptor	Receptor
576	ADGRB2	Receptor	Receptor
576	ADGRB2	Transducer	Transducer
577	ADGRB3	G-protein Coupled Receptor	Receptor
577	ADGRB3	Receptor	Receptor
577	ADGRB3	Transducer	Transducer
578	BAK1	Other	Other
579	NKX3-2	DNA-binding	Transcription regulator
579	NKX3-2	Repressor	Other
580	BARD1	Transferase	Transferase
581	BAX	Other	Other
582	BBS1	Other	Other
583	BBS2	Other	Other
585	BBS4	Other	Other
586	BCAT1	Aminotransferase	Transferase
586	BCAT1	Transferase	Transferase
587	BCAT2	Aminotransferase	Transferase
587	BCAT2	Transferase	Transferase
590	BCHE	Hydrolase	Hydrolase
590	BCHE	Serine Esterase	Hydrolase
593	BCKDHA	Oxidoreductase	Enzyme
594	BCKDHB	Oxidoreductase	Enzyme
595	CCND1	Cyclin	Other
595	CCND1	Repressor	Other
596	BCL2	Other	Other
597	BCL2A1	Other	Other
598	BCL2L1	Other	Other
599	BCL2L2	Other	Other
602	BCL3	Activator	Other
604	BCL6	Activator	Other
604	BCL6	DNA-binding	Transcription regulator
604	BCL6	Repressor	Other
605	BCL7A	Other	Other
606	NBEAP1	Other	Other
607	BCL9	Other	Other
608	TNFRSF17	Receptor	Receptor
610	HCN2	Ion Channel	Ion Channel
610	HCN2	Potassium Channel	Ion Channel
610	HCN2	Voltage-gated Channel	Ion Channel
610	HCN2	Sodium Channel	Ion Channel
610	HCN2	Ligand-gated Ion Channel	Ion Channel
611	OPN1SW	G-protein Coupled Receptor	Receptor
611	OPN1SW	Photoreceptor Protein	Receptor
611	OPN1SW	Receptor	Receptor
611	OPN1SW	Retinal Protein	Receptor
611	OPN1SW	Transducer	Transducer
613	BCR	GTPase Activation	Other
613	BCR	Guanine-nucleotide Releasing Factor	Other
613	BCR	Kinase	Transferase
613	BCR	Serine/threonine-protein Kinase	Transferase
613	BCR	Transferase	Transferase
617	BCS1L	Chaperone	Other
622	BDH1	Allosteric Enzyme	Enzyme
622	BDH1	Oxidoreductase	Enzyme
623	BDKRB1	G-protein Coupled Receptor	Receptor
623	BDKRB1	Receptor	Receptor
623	BDKRB1	Transducer	Transducer
624	BDKRB2	G-protein Coupled Receptor	Receptor
624	BDKRB2	Receptor	Receptor
624	BDKRB2	Transducer	Transducer
627	BDNF	Growth Factor	Growth Factor
629	CFB	Hydrolase	Hydrolase
629	CFB	Protease	Hydrolase
629	CFB	Serine Protease	Hydrolase
631	BFSP1	Eye Lens Protein	Other
632	BGLAP	Other	Other
633	BGN	Other	Other
634	CEACAM1	Other	Other
635	BHMT	Methyltransferase	Transferase
635	BHMT	Transferase	Transferase
636	BICD1	Other	Other
637	BID	Other	Other
638	BIK	Other	Other
639	PRDM1	DNA-binding	Transcription regulator
639	PRDM1	Methyltransferase	Transferase
639	PRDM1	Repressor	Other
639	PRDM1	Transferase	Transferase
640	BLK	Kinase	Transferase
640	BLK	Transferase	Transferase
640	BLK	Tyrosine-protein Kinase	Transferase
641	BLM	DNA-binding	Transcription regulator
641	BLM	Helicase	Hydrolase
641	BLM	Hydrolase	Hydrolase
642	BLMH	Hydrolase	Hydrolase
642	BLMH	Protease	Hydrolase
642	BLMH	Thiol Protease	Hydrolase
643	CXCR5	G-protein Coupled Receptor	Receptor
643	CXCR5	Receptor	Receptor
643	CXCR5	Transducer	Transducer
644	BLVRA	Oxidoreductase	Enzyme
645	BLVRB	Oxidoreductase	Enzyme
646	BNC1	DNA-binding	Transcription regulator
648	BMI1	Chromatin Regulator	Transcription regulator
648	BMI1	Repressor	Other
649	BMP1	Cytokine	Cytokine
649	BMP1	Developmental Protein	Other
649	BMP1	Growth Factor	Growth Factor
649	BMP1	Hydrolase	Hydrolase
649	BMP1	Metalloprotease	Hydrolase
649	BMP1	Protease	Hydrolase
650	BMP2	Cytokine	Cytokine
650	BMP2	Developmental Protein	Other
650	BMP2	Growth Factor	Growth Factor
651	BMP3	Cytokine	Cytokine
651	BMP3	Developmental Protein	Other
651	BMP3	Growth Factor	Growth Factor
652	BMP4	Cytokine	Cytokine
652	BMP4	Developmental Protein	Other
652	BMP4	Growth Factor	Growth Factor
653	BMP5	Cytokine	Cytokine
653	BMP5	Developmental Protein	Other
653	BMP5	Growth Factor	Growth Factor
654	BMP6	Cytokine	Cytokine
654	BMP6	Developmental Protein	Other
654	BMP6	Growth Factor	Growth Factor
655	BMP7	Cytokine	Cytokine
655	BMP7	Developmental Protein	Other
655	BMP7	Growth Factor	Growth Factor
656	BMP8B	Cytokine	Cytokine
656	BMP8B	Developmental Protein	Other
656	BMP8B	Growth Factor	Growth Factor
657	BMPR1A	Kinase	Transferase
657	BMPR1A	Receptor	Receptor
657	BMPR1A	Serine/threonine-protein Kinase	Transferase
657	BMPR1A	Transferase	Transferase
658	BMPR1B	Kinase	Transferase
658	BMPR1B	Receptor	Receptor
658	BMPR1B	Serine/threonine-protein Kinase	Transferase
658	BMPR1B	Transferase	Transferase
659	BMPR2	Kinase	Transferase
659	BMPR2	Receptor	Receptor
659	BMPR2	Serine/threonine-protein Kinase	Transferase
659	BMPR2	Transferase	Transferase
660	BMX	Kinase	Transferase
660	BMX	Transferase	Transferase
660	BMX	Tyrosine-protein Kinase	Transferase
661	POLR3D	Other	Other
662	BNIP1	Other	Other
663	BNIP2	Other	Other
664	BNIP3	Other	Other
665	BNIP3L	Other	Other
666	BOK	Other	Other
667	DST	Actin-binding	Actin-binding and motor protein
667	DST	Muscle Protein	Actin-binding and motor protein
668	FOXL2	DNA-binding	Transcription regulator
669	BPGM	Hydrolase	Hydrolase
669	BPGM	Isomerase	Enzyme
670	BPHL	Hydrolase	Hydrolase
671	BPI	Antibiotic	Antimicrobial
671	BPI	Antimicrobial	Antimicrobial
672	BRCA1	Activator	Other
672	BRCA1	DNA-binding	Transcription regulator
672	BRCA1	Transferase	Transferase
673	BRAF	Allosteric Enzyme	Enzyme
673	BRAF	Kinase	Transferase
673	BRAF	Serine/threonine-protein Kinase	Transferase
673	BRAF	Transferase	Transferase
675	BRCA2	DNA-binding	Transcription regulator
676	BRDT	Activator	Other
676	BRDT	Chromatin Regulator	Transcription regulator
677	ZFP36L1	Developmental Protein	Other
677	ZFP36L1	DNA-binding	Transcription regulator
677	ZFP36L1	Ribonucleoprotein	Translation regulator
677	ZFP36L1	RNA-binding	Translation regulator
678	ZFP36L2	Developmental Protein	Other
678	ZFP36L2	DNA-binding	Transcription regulator
678	ZFP36L2	Ribonucleoprotein	Translation regulator
678	ZFP36L2	RNA-binding	Translation regulator
680	BRS3	G-protein Coupled Receptor	Receptor
680	BRS3	Receptor	Receptor
680	BRS3	Transducer	Transducer
682	BSG	Blood Group Antigen	Other
683	BST1	Hydrolase	Hydrolase
683	BST1	Transferase	Transferase
684	BST2	Other	Other
685	BTC	Growth Factor	Growth Factor
685	BTC	Mitogen	Other
686	BTD	Hydrolase	Hydrolase
687	KLF9	DNA-binding	Transcription regulator
688	KLF5	Activator	Other
688	KLF5	DNA-binding	Transcription regulator
689	BTF3	Chaperone	Other
694	BTG1	Other	Other
695	BTK	Kinase	Transferase
695	BTK	Transferase	Transferase
695	BTK	Tyrosine-protein Kinase	Transferase
696	BTN1A1	Other	Other
699	BUB1	Kinase	Transferase
699	BUB1	Serine/threonine-protein Kinase	Transferase
699	BUB1	Transferase	Transferase
701	BUB1B	Kinase	Transferase
701	BUB1B	Serine/threonine-protein Kinase	Transferase
701	BUB1B	Transferase	Transferase
705	BYSL	Other	Other
706	TSPO	Receptor	Receptor
706	TSPO	Other	Other
708	C1QBP	Other	Other
710	SERPING1	Protease Inhibitor	Protein metabolism regulator
710	SERPING1	Serine Protease Inhibitor	Protein metabolism regulator
711	ERC2-IT1	Other	Other
712	C1QA	Other	Other
713	C1QB	Other	Other
714	C1QC	Other	Other
715	C1R	Hydrolase	Hydrolase
715	C1R	Protease	Hydrolase
715	C1R	Serine Protease	Hydrolase
716	C1S	Hydrolase	Hydrolase
716	C1S	Protease	Hydrolase
716	C1S	Serine Protease	Hydrolase
717	C2	Hydrolase	Hydrolase
717	C2	Protease	Hydrolase
717	C2	Serine Protease	Hydrolase
718	C3	Other	Other
719	C3AR1	G-protein Coupled Receptor	Receptor
719	C3AR1	Receptor	Receptor
719	C3AR1	Transducer	Transducer
720	C4A	Blood Group Antigen	Other
721	C4B	Blood Group Antigen	Other
721	C4B	Blood Group Antigen	Other
722	C4BPA	Other	Other
725	C4BPB	Other	Other
726	CAPN5	Hydrolase	Hydrolase
726	CAPN5	Protease	Hydrolase
726	CAPN5	Thiol Protease	Hydrolase
727	C5	Other	Other
728	C5AR1	G-protein Coupled Receptor	Receptor
728	C5AR1	Receptor	Receptor
728	C5AR1	Transducer	Transducer
729	C6	Other	Other
730	C7	Other	Other
731	C8A	Other	Other
732	C8B	Other	Other
733	C8G	Other	Other
734	OSGIN2	Other	Other
735	C9	Other	Other
738	VPS51	Other	Other
740	MRPL49	Ribonucleoprotein	Translation regulator
740	MRPL49	Ribosomal Protein	Translation regulator
741	ZNHIT2	Other	Other
744	MPPED2	Hydrolase	Hydrolase
745	MYRF	Activator	Other
745	MYRF	DNA-binding	Transcription regulator
745	MYRF	Hydrolase	Hydrolase
745	MYRF	Protease	Hydrolase
746	TMEM258	Other	Other
747	DAGLA	Hydrolase	Hydrolase
750	GAS8-AS1	Other	Other
752	FMNL1	Other	Other
753	LDLRAD4	Signal Transduction Inhibitor	Other
754	PTTG1IP	Other	Other
755	CFAP410	Other	Other
757	TMEM50B	Other	Other
758	MPPED1	Hydrolase	Hydrolase
759	CA1	Lyase	Enzyme
760	CA2	Lyase	Enzyme
761	CA3	Lyase	Enzyme
762	CA4	Lyase	Enzyme
763	CA5A	Lyase	Enzyme
765	CA6	Lyase	Enzyme
766	CA7	Lyase	Enzyme
767	CA8	Other	Other
768	CA9	Lyase	Enzyme
770	CA11	Other	Other
771	CA12	Lyase	Enzyme
773	CACNA1A	Calcium Channel	Ion Channel
773	CACNA1A	Ion Channel	Ion Channel
773	CACNA1A	Voltage-gated Channel	Ion Channel
774	CACNA1B	Calcium Channel	Ion Channel
774	CACNA1B	Ion Channel	Ion Channel
774	CACNA1B	Voltage-gated Channel	Ion Channel
775	CACNA1C	Calcium Channel	Ion Channel
775	CACNA1C	Calmodulin-binding	Other
775	CACNA1C	Ion Channel	Ion Channel
775	CACNA1C	Voltage-gated Channel	Ion Channel
776	CACNA1D	Calcium Channel	Ion Channel
776	CACNA1D	Ion Channel	Ion Channel
776	CACNA1D	Voltage-gated Channel	Ion Channel
777	CACNA1E	Calcium Channel	Ion Channel
777	CACNA1E	Ion Channel	Ion Channel
777	CACNA1E	Voltage-gated Channel	Ion Channel
778	CACNA1F	Calcium Channel	Ion Channel
778	CACNA1F	Ion Channel	Ion Channel
778	CACNA1F	Voltage-gated Channel	Ion Channel
779	CACNA1S	Calcium Channel	Ion Channel
779	CACNA1S	Calmodulin-binding	Other
779	CACNA1S	Ion Channel	Ion Channel
779	CACNA1S	Voltage-gated Channel	Ion Channel
780	DDR1	Kinase	Transferase
780	DDR1	Receptor	Receptor
780	DDR1	Transferase	Transferase
780	DDR1	Tyrosine-protein Kinase	Transferase
781	CACNA2D1	Calcium Channel	Ion Channel
781	CACNA2D1	Ion Channel	Ion Channel
781	CACNA2D1	Voltage-gated Channel	Ion Channel
782	CACNB1	Calcium Channel	Ion Channel
782	CACNB1	Ion Channel	Ion Channel
782	CACNB1	Voltage-gated Channel	Ion Channel
783	CACNB2	Calcium Channel	Ion Channel
783	CACNB2	Ion Channel	Ion Channel
783	CACNB2	Voltage-gated Channel	Ion Channel
784	CACNB3	Calcium Channel	Ion Channel
784	CACNB3	Ion Channel	Ion Channel
784	CACNB3	Voltage-gated Channel	Ion Channel
785	CACNB4	Calcium Channel	Ion Channel
785	CACNB4	Ion Channel	Ion Channel
785	CACNB4	Voltage-gated Channel	Ion Channel
786	CACNG1	Calcium Channel	Ion Channel
786	CACNG1	Ion Channel	Ion Channel
786	CACNG1	Voltage-gated Channel	Ion Channel
788	SLC25A20	Other	Other
790	CAD	Allosteric Enzyme	Enzyme
790	CAD	Hydrolase	Hydrolase
790	CAD	Ligase	Enzyme
790	CAD	Multifunctional Enzyme	Enzyme
790	CAD	Transferase	Transferase
793	CALB1	Other	Other
794	CALB2	Other	Other
795	S100G	Other	Other
796	CALCA	Hormone	Hormone
796	CALCA	Hormone	Hormone
797	CALCB	Hormone	Hormone
799	CALCR	G-protein Coupled Receptor	Receptor
799	CALCR	Receptor	Receptor
799	CALCR	Transducer	Transducer
800	CALD1	Actin-binding	Actin-binding and motor protein
800	CALD1	Calmodulin-binding	Other
800	CALD1	Muscle Protein	Actin-binding and motor protein
801	CALM1	Other	Other
801	CALM1	Other	Other
801	CALM1	Other	Other
805	CALM2	Other	Other
805	CALM2	Other	Other
805	CALM2	Other	Other
808	CALM3	Other	Other
808	CALM3	Other	Other
808	CALM3	Other	Other
810	CALML3	Other	Other
811	CALR	Chaperone	Other
813	CALU	Other	Other
814	CAMK4	Calmodulin-binding	Other
814	CAMK4	Kinase	Transferase
814	CAMK4	Serine/threonine-protein Kinase	Transferase
814	CAMK4	Transferase	Transferase
815	CAMK2A	Calmodulin-binding	Other
815	CAMK2A	Kinase	Transferase
815	CAMK2A	Serine/threonine-protein Kinase	Transferase
815	CAMK2A	Transferase	Transferase
816	CAMK2B	Actin-binding	Actin-binding and motor protein
816	CAMK2B	Calmodulin-binding	Other
816	CAMK2B	Developmental Protein	Other
816	CAMK2B	Kinase	Transferase
816	CAMK2B	Serine/threonine-protein Kinase	Transferase
816	CAMK2B	Transferase	Transferase
817	CAMK2D	Calmodulin-binding	Other
817	CAMK2D	Kinase	Transferase
817	CAMK2D	Serine/threonine-protein Kinase	Transferase
817	CAMK2D	Transferase	Transferase
818	CAMK2G	Calmodulin-binding	Other
818	CAMK2G	Developmental Protein	Other
818	CAMK2G	Kinase	Transferase
818	CAMK2G	Serine/threonine-protein Kinase	Transferase
818	CAMK2G	Transferase	Transferase
819	CAMLG	Other	Other
820	CAMP	Antibiotic	Antimicrobial
820	CAMP	Antimicrobial	Antimicrobial
821	CANX	Chaperone	Other
822	CAPG	Actin-binding	Actin-binding and motor protein
822	CAPG	Actin Capping	Actin-binding and motor protein
823	CAPN1	Hydrolase	Hydrolase
823	CAPN1	Protease	Hydrolase
823	CAPN1	Thiol Protease	Hydrolase
824	CAPN2	Hydrolase	Hydrolase
824	CAPN2	Protease	Hydrolase
824	CAPN2	Thiol Protease	Hydrolase
825	CAPN3	Hydrolase	Hydrolase
825	CAPN3	Protease	Hydrolase
825	CAPN3	Thiol Protease	Hydrolase
826	CAPNS1	Other	Other
827	CAPN6	Other	Other
828	CAPS	Other	Other
829	CAPZA1	Actin-binding	Actin-binding and motor protein
829	CAPZA1	Actin Capping	Actin-binding and motor protein
830	CAPZA2	Actin-binding	Actin-binding and motor protein
830	CAPZA2	Actin Capping	Actin-binding and motor protein
831	CAST	Protease Inhibitor	Protein metabolism regulator
831	CAST	Thiol Protease Inhibitor	Protein metabolism regulator
832	CAPZB	Actin-binding	Actin-binding and motor protein
832	CAPZB	Actin Capping	Actin-binding and motor protein
833	CARS1	Aminoacyl-tRNA Synthetase	Enzyme
833	CARS1	Ligase	Enzyme
834	CASP1	Hydrolase	Hydrolase
834	CASP1	Protease	Hydrolase
834	CASP1	Thiol Protease	Hydrolase
835	CASP2	Hydrolase	Hydrolase
835	CASP2	Protease	Hydrolase
835	CASP2	Thiol Protease	Hydrolase
836	CASP3	Hydrolase	Hydrolase
836	CASP3	Protease	Hydrolase
836	CASP3	Thiol Protease	Hydrolase
837	CASP4	Hydrolase	Hydrolase
837	CASP4	Protease	Hydrolase
837	CASP4	Thiol Protease	Hydrolase
838	CASP5	Hydrolase	Hydrolase
838	CASP5	Protease	Hydrolase
838	CASP5	Thiol Protease	Hydrolase
839	CASP6	Hydrolase	Hydrolase
839	CASP6	Protease	Hydrolase
839	CASP6	Thiol Protease	Hydrolase
840	CASP7	Hydrolase	Hydrolase
840	CASP7	Protease	Hydrolase
840	CASP7	Thiol Protease	Hydrolase
841	CASP8	Hydrolase	Hydrolase
841	CASP8	Protease	Hydrolase
841	CASP8	Thiol Protease	Hydrolase
842	CASP9	Hydrolase	Hydrolase
842	CASP9	Protease	Hydrolase
842	CASP9	Thiol Protease	Hydrolase
843	CASP10	Hydrolase	Hydrolase
843	CASP10	Protease	Hydrolase
843	CASP10	Thiol Protease	Hydrolase
844	CASQ1	Muscle Protein	Actin-binding and motor protein
845	CASQ2	Muscle Protein	Actin-binding and motor protein
846	CASR	G-protein Coupled Receptor	Receptor
846	CASR	Receptor	Receptor
846	CASR	Transducer	Transducer
847	CAT	Mitogen	Other
847	CAT	Oxidoreductase	Enzyme
847	CAT	Peroxidase	Enzyme
856	CATR1	Other	Other
857	CAV1	Other	Other
858	CAV2	Other	Other
859	CAV3	Other	Other
860	RUNX2	DNA-binding	Transcription regulator
861	RUNX1	Activator	Other
861	RUNX1	DNA-binding	Transcription regulator
861	RUNX1	Repressor	Other
862	RUNX1T1	DNA-binding	Transcription regulator
862	RUNX1T1	Repressor	Other
863	CBFA2T3	Repressor	Other
864	RUNX3	Activator	Other
864	RUNX3	DNA-binding	Transcription regulator
865	CBFB	Other	Other
866	SERPINA6	Other	Other
867	CBL	Transferase	Transferase
868	CBLB	Transferase	Transferase
869	CBLN1	Other	Other
871	SERPINH1	Chaperone	Other
873	CBR1	Oxidoreductase	Enzyme
874	CBR3	Oxidoreductase	Enzyme
875	CBS	Lyase	Enzyme
875	CBS	Allosteric Enzyme	Enzyme
875	CBS	Lyase	Enzyme
881	CCIN	Developmental Protein	Other
883	KYAT1	Aminotransferase	Transferase
883	KYAT1	Lyase	Enzyme
883	KYAT1	Transferase	Transferase
885	CCK	Hormone	Hormone
886	CCKAR	G-protein Coupled Receptor	Receptor
886	CCKAR	Receptor	Receptor
886	CCKAR	Transducer	Transducer
887	CCKBR	G-protein Coupled Receptor	Receptor
887	CCKBR	Receptor	Receptor
887	CCKBR	Transducer	Transducer
889	KRIT1	Other	Other
890	CCNA2	Cyclin	Other
891	CCNB1	Cyclin	Other
892	CCNC	Activator	Other
892	CCNC	Cyclin	Other
892	CCNC	Repressor	Other
894	CCND2	Cyclin	Other
896	CCND3	Cyclin	Other
898	CCNE1	Cyclin	Other
899	CCNF	Cyclin	Other
900	CCNG1	Cyclin	Other
901	CCNG2	Cyclin	Other
902	CCNH	Cyclin	Other
904	CCNT1	Cyclin	Other
905	CCNT2	Cyclin	Other
908	CCT6A	Chaperone	Other
909	CD1A	Other	Other
910	CD1B	Other	Other
911	CD1C	Other	Other
912	CD1D	Other	Other
913	CD1E	Other	Other
914	CD2	Other	Other
915	CD3D	Receptor	Receptor
916	CD3E	Receptor	Receptor
917	CD3G	Receptor	Receptor
919	CD247	Receptor	Receptor
920	CD4	Receptor	Receptor
920	CD4	Host Cell Receptor For Virus Entry	Receptor
921	CD5	Other	Other
922	CD5L	Other	Other
923	CD6	Other	Other
924	CD7	Receptor	Receptor
925	CD8A	Other	Other
926	CD8B	Other	Other
927	CD8B2	Other	Other
928	CD9	Other	Other
929	CD14	Other	Other
930	CD19	Other	Other
931	MS4A1	Other	Other
932	MS4A3	Receptor	Receptor
933	CD22	Other	Other
939	CD27	Receptor	Receptor
940	CD28	Other	Other
941	CD80	Receptor	Receptor
941	CD80	Host Cell Receptor For Virus Entry	Receptor
942	CD86	Receptor	Receptor
942	CD86	Host Cell Receptor For Virus Entry	Receptor
943	TNFRSF8	Receptor	Receptor
944	TNFSF8	Cytokine	Cytokine
945	CD33	Other	Other
946	SIGLEC6	Other	Other
947	CD34	Other	Other
948	CD36	Receptor	Receptor
949	SCARB1	Receptor	Receptor
949	SCARB1	Host Cell Receptor For Virus Entry	Receptor
950	SCARB2	Receptor	Receptor
950	SCARB2	Host Cell Receptor For Virus Entry	Receptor
951	CD37	Other	Other
952	CD38	Hydrolase	Hydrolase
952	CD38	Receptor	Receptor
952	CD38	Transferase	Transferase
953	ENTPD1	Hydrolase	Hydrolase
954	ENTPD2	Hydrolase	Hydrolase
955	ENTPD6	Hydrolase	Hydrolase
956	ENTPD3	Hydrolase	Hydrolase
957	ENTPD5	Hydrolase	Hydrolase
958	CD40	Receptor	Receptor
959	CD40LG	Cytokine	Cytokine
960	CD44	Blood Group Antigen	Other
960	CD44	Receptor	Receptor
961	CD47	Other	Other
962	CD48	Other	Other
963	CD53	Other	Other
965	CD58	Other	Other
966	CD59	Other	Other
967	CD63	Other	Other
968	CD68	Other	Other
969	CD69	Other	Other
970	CD70	Cytokine	Cytokine
971	CD72	Other	Other
972	CD74	Chaperone	Other
973	CD79A	Other	Other
974	CD79B	Other	Other
975	CD81	Receptor	Receptor
975	CD81	Host Cell Receptor For Virus Entry	Receptor
976	ADGRE5	G-protein Coupled Receptor	Receptor
976	ADGRE5	Receptor	Receptor
976	ADGRE5	Transducer	Transducer
977	CD151	Blood Group Antigen	Other
978	CDA	Hydrolase	Hydrolase
983	CDK1	Kinase	Transferase
983	CDK1	Receptor	Receptor
983	CDK1	Serine/threonine-protein Kinase	Transferase
983	CDK1	Transferase	Transferase
983	CDK1	Host Cell Receptor For Virus Entry	Receptor
984	CDK11B	Kinase	Transferase
984	CDK11B	Serine/threonine-protein Kinase	Transferase
984	CDK11B	Transferase	Transferase
987	LRBA	Other	Other
988	CDC5L	Activator	Other
988	CDC5L	DNA-binding	Transcription regulator
988	CDC5L	RNA-binding	Translation regulator
989	SEPTIN7	Other	Other
990	CDC6	Other	Other
991	CDC20	Other	Other
993	CDC25A	Hydrolase	Hydrolase
993	CDC25A	Protein Phosphatase	Hydrolase
994	CDC25B	Hydrolase	Hydrolase
994	CDC25B	Protein Phosphatase	Hydrolase
995	CDC25C	Hydrolase	Hydrolase
995	CDC25C	Protein Phosphatase	Hydrolase
996	CDC27	Other	Other
997	CDC34	Transferase	Transferase
998	CDC42	Hydrolase	Hydrolase
999	CDH1	Other	Other
1000	CDH2	Other	Other
1001	CDH3	Other	Other
1002	CDH4	Other	Other
1003	CDH5	Other	Other
1004	CDH6	Other	Other
1005	CDH7	Other	Other
1006	CDH8	Other	Other
1007	CDH9	Other	Other
1008	CDH10	Other	Other
1009	CDH11	Other	Other
1010	CDH12	Other	Other
1012	CDH13	Other	Other
1013	CDH15	Other	Other
1014	CDH16	Other	Other
1015	CDH17	Other	Other
1016	CDH18	Other	Other
1017	CDK2	Kinase	Transferase
1017	CDK2	Serine/threonine-protein Kinase	Transferase
1017	CDK2	Transferase	Transferase
1018	CDK3	Kinase	Transferase
1018	CDK3	Serine/threonine-protein Kinase	Transferase
1018	CDK3	Transferase	Transferase
1019	CDK4	Kinase	Transferase
1019	CDK4	Serine/threonine-protein Kinase	Transferase
1019	CDK4	Transferase	Transferase
1020	CDK5	Kinase	Transferase
1020	CDK5	Serine/threonine-protein Kinase	Transferase
1020	CDK5	Transferase	Transferase
1021	CDK6	Kinase	Transferase
1021	CDK6	Serine/threonine-protein Kinase	Transferase
1021	CDK6	Transferase	Transferase
1022	CDK7	Kinase	Transferase
1022	CDK7	Serine/threonine-protein Kinase	Transferase
1022	CDK7	Transferase	Transferase
1024	CDK8	Activator	Other
1024	CDK8	Kinase	Transferase
1024	CDK8	Repressor	Other
1024	CDK8	Serine/threonine-protein Kinase	Transferase
1024	CDK8	Transferase	Transferase
1025	CDK9	Kinase	Transferase
1025	CDK9	Serine/threonine-protein Kinase	Transferase
1025	CDK9	Transferase	Transferase
1026	CDKN1A	Protein Kinase Inhibitor	Protein metabolism regulator
1027	CDKN1B	Protein Kinase Inhibitor	Protein metabolism regulator
1028	CDKN1C	Protein Kinase Inhibitor	Protein metabolism regulator
1029	CDKN2A	Other	Other
1029	CDKN2A	DNA-binding	Transcription regulator
1030	CDKN2B	Other	Other
1031	CDKN2C	Other	Other
1032	CDKN2D	Other	Other
1033	CDKN3	Hydrolase	Hydrolase
1033	CDKN3	Protein Phosphatase	Hydrolase
1036	CDO1	Dioxygenase	Enzyme
1036	CDO1	Oxidoreductase	Enzyme
1038	CDR1	Other	Other
1039	CDR2	Other	Other
1040	CDS1	Nucleotidyltransferase	Transferase
1040	CDS1	Transferase	Transferase
1041	CDSN	Other	Other
1043	CD52	Other	Other
1044	CDX1	Activator	Other
1044	CDX1	Developmental Protein	Other
1044	CDX1	DNA-binding	Transcription regulator
1045	CDX2	Activator	Other
1045	CDX2	Developmental Protein	Other
1045	CDX2	DNA-binding	Transcription regulator
1046	CDX4	Developmental Protein	Other
1046	CDX4	DNA-binding	Transcription regulator
1047	CLGN	Chaperone	Other
1048	CEACAM5	Other	Other
1050	CEBPA	Activator	Other
1050	CEBPA	Developmental Protein	Other
1050	CEBPA	DNA-binding	Transcription regulator
1051	CEBPB	Activator	Other
1051	CEBPB	DNA-binding	Transcription regulator
1052	CEBPD	Activator	Other
1052	CEBPD	DNA-binding	Transcription regulator
1053	CEBPE	Activator	Other
1053	CEBPE	DNA-binding	Transcription regulator
1054	CEBPG	Activator	Other
1054	CEBPG	DNA-binding	Transcription regulator
1056	CEL	Hydrolase	Hydrolase
1056	CEL	Serine Esterase	Hydrolase
1058	CENPA	DNA-binding	Transcription regulator
1059	CENPB	DNA-binding	Transcription regulator
1060	CENPC	DNA-binding	Transcription regulator
1062	CENPE	Developmental Protein	Other
1062	CENPE	Motor Protein	Actin-binding and motor protein
1063	CENPF	Developmental Protein	Other
1066	CES1	Hydrolase	Hydrolase
1066	CES1	Serine Esterase	Hydrolase
1068	CETN1	Other	Other
1069	CETN2	Other	Other
1070	CETN3	Other	Other
1071	CETP	Other	Other
1072	CFL1	Actin-binding	Actin-binding and motor protein
1073	CFL2	Actin-binding	Actin-binding and motor protein
1075	CTSC	Hydrolase	Hydrolase
1075	CTSC	Protease	Hydrolase
1075	CTSC	Thiol Protease	Hydrolase
1080	CFTR	Ion Channel	Ion Channel
1080	CFTR	Isomerase	Enzyme
1080	CFTR	Chloride Channel	Ion Channel
1081	CGA	Hormone	Hormone
1082	CGB3	Hormone	Hormone
1084	CEACAM3	Other	Other
1087	CEACAM7	Other	Other
1088	CEACAM8	Other	Other
1089	CEACAM4	Other	Other
1101	CHAD	Other	Other
1102	RCBTB2	Other	Other
1103	CHAT	Acyltransferase	Transferase
1103	CHAT	Transferase	Transferase
1104	RCC1	DNA-binding	Transcription regulator
1104	RCC1	Guanine-nucleotide Releasing Factor	Other
1105	CHD1	Chromatin Regulator	Transcription regulator
1105	CHD1	DNA-binding	Transcription regulator
1105	CHD1	Helicase	Hydrolase
1105	CHD1	Hydrolase	Hydrolase
1106	CHD2	Chromatin Regulator	Transcription regulator
1106	CHD2	DNA-binding	Transcription regulator
1106	CHD2	Helicase	Hydrolase
1106	CHD2	Hydrolase	Hydrolase
1107	CHD3	Chromatin Regulator	Transcription regulator
1107	CHD3	DNA-binding	Transcription regulator
1107	CHD3	Helicase	Hydrolase
1107	CHD3	Hydrolase	Hydrolase
1108	CHD4	Chromatin Regulator	Transcription regulator
1108	CHD4	DNA-binding	Transcription regulator
1108	CHD4	Helicase	Hydrolase
1108	CHD4	Hydrolase	Hydrolase
1109	AKR1C4	Oxidoreductase	Enzyme
1111	CHEK1	Kinase	Transferase
1111	CHEK1	Serine/threonine-protein Kinase	Transferase
1111	CHEK1	Transferase	Transferase
1112	FOXN3	DNA-binding	Transcription regulator
1112	FOXN3	Repressor	Other
1113	CHGA	Antibiotic	Antimicrobial
1113	CHGA	Fungicide	Antimicrobial
1113	CHGA	Antimicrobial	Antimicrobial
1114	CHGB	Other	Other
1116	CHI3L1	Antimicrobial	Antimicrobial
1117	CHI3L2	Hydrolase	Hydrolase
1118	CHIT1	Glycosidase	Hydrolase
1118	CHIT1	Hydrolase	Hydrolase
1119	CHKA	Kinase	Transferase
1119	CHKA	Transferase	Transferase
1120	CHKB	Kinase	Transferase
1120	CHKB	Transferase	Transferase
1121	CHM	GTPase Activation	Other
1122	CHML	GTPase Activation	Other
1123	CHN1	GTPase Activation	Other
1124	CHN2	GTPase Activation	Other
1128	CHRM1	G-protein Coupled Receptor	Receptor
1128	CHRM1	Receptor	Receptor
1128	CHRM1	Transducer	Transducer
1129	CHRM2	G-protein Coupled Receptor	Receptor
1129	CHRM2	Receptor	Receptor
1129	CHRM2	Transducer	Transducer
1130	LYST	Other	Other
1131	CHRM3	G-protein Coupled Receptor	Receptor
1131	CHRM3	Receptor	Receptor
1131	CHRM3	Transducer	Transducer
1132	CHRM4	G-protein Coupled Receptor	Receptor
1132	CHRM4	Receptor	Receptor
1132	CHRM4	Transducer	Transducer
1133	CHRM5	G-protein Coupled Receptor	Receptor
1133	CHRM5	Receptor	Receptor
1133	CHRM5	Transducer	Transducer
1134	CHRNA1	Ion Channel	Ion Channel
1134	CHRNA1	Receptor	Receptor
1134	CHRNA1	Ligand-gated Ion Channel	Ion Channel
1135	CHRNA2	Ion Channel	Ion Channel
1135	CHRNA2	Receptor	Receptor
1135	CHRNA2	Ligand-gated Ion Channel	Ion Channel
1136	CHRNA3	Ion Channel	Ion Channel
1136	CHRNA3	Receptor	Receptor
1136	CHRNA3	Ligand-gated Ion Channel	Ion Channel
1137	CHRNA4	Ion Channel	Ion Channel
1137	CHRNA4	Receptor	Receptor
1137	CHRNA4	Ligand-gated Ion Channel	Ion Channel
1138	CHRNA5	Ion Channel	Ion Channel
1138	CHRNA5	Receptor	Receptor
1138	CHRNA5	Ligand-gated Ion Channel	Ion Channel
1139	CHRNA7	Ion Channel	Ion Channel
1139	CHRNA7	Receptor	Receptor
1139	CHRNA7	Ligand-gated Ion Channel	Ion Channel
1140	CHRNB1	Ion Channel	Ion Channel
1140	CHRNB1	Receptor	Receptor
1140	CHRNB1	Ligand-gated Ion Channel	Ion Channel
1141	CHRNB2	Ion Channel	Ion Channel
1141	CHRNB2	Receptor	Receptor
1141	CHRNB2	Ligand-gated Ion Channel	Ion Channel
1142	CHRNB3	Ion Channel	Ion Channel
1142	CHRNB3	Receptor	Receptor
1142	CHRNB3	Ligand-gated Ion Channel	Ion Channel
1143	CHRNB4	Ion Channel	Ion Channel
1143	CHRNB4	Receptor	Receptor
1143	CHRNB4	Ligand-gated Ion Channel	Ion Channel
1144	CHRND	Ion Channel	Ion Channel
1144	CHRND	Receptor	Receptor
1144	CHRND	Ligand-gated Ion Channel	Ion Channel
1145	CHRNE	Ion Channel	Ion Channel
1145	CHRNE	Receptor	Receptor
1145	CHRNE	Ligand-gated Ion Channel	Ion Channel
1146	CHRNG	Ion Channel	Ion Channel
1146	CHRNG	Receptor	Receptor
1146	CHRNG	Ligand-gated Ion Channel	Ion Channel
1147	CHUK	Kinase	Transferase
1147	CHUK	Serine/threonine-protein Kinase	Transferase
1147	CHUK	Transferase	Transferase
1149	CIDEA	Activator	Other
1152	CKB	Kinase	Transferase
1152	CKB	Transferase	Transferase
1153	CIRBP	Activator	Other
1153	CIRBP	Repressor	Other
1153	CIRBP	RNA-binding	Translation regulator
1154	CISH	Signal Transduction Inhibitor	Other
1155	TBCB	Chaperone	Other
1155	TBCB	Developmental Protein	Other
1158	CKM	Kinase	Transferase
1158	CKM	Transferase	Transferase
1159	CKMT1B	Kinase	Transferase
1159	CKMT1B	Transferase	Transferase
1160	CKMT2	Kinase	Transferase
1160	CKMT2	Transferase	Transferase
1161	ERCC8	Other	Other
1163	CKS1B	Other	Other
1164	CKS2	Other	Other
1173	AP2M1	Other	Other
1174	AP1S1	Other	Other
1175	AP2S1	Other	Other
1176	AP3S1	Other	Other
1178	CLC	Other	Other
1179	CLCA1	Hydrolase	Hydrolase
1179	CLCA1	Metalloprotease	Hydrolase
1179	CLCA1	Protease	Hydrolase
1180	CLCN1	Ion Channel	Ion Channel
1180	CLCN1	Voltage-gated Channel	Ion Channel
1180	CLCN1	Chloride Channel	Ion Channel
1181	CLCN2	Ion Channel	Ion Channel
1181	CLCN2	Voltage-gated Channel	Ion Channel
1181	CLCN2	Chloride Channel	Ion Channel
1182	CLCN3	Other	Other
1183	CLCN4	Other	Other
1184	CLCN5	Other	Other
1185	CLCN6	Other	Other
1186	CLCN7	Other	Other
1187	CLCNKA	Ion Channel	Ion Channel
1187	CLCNKA	Voltage-gated Channel	Ion Channel
1187	CLCNKA	Chloride Channel	Ion Channel
1188	CLCNKB	Ion Channel	Ion Channel
1188	CLCNKB	Voltage-gated Channel	Ion Channel
1188	CLCNKB	Chloride Channel	Ion Channel
1191	CLU	Chaperone	Other
1192	CLIC1	Ion Channel	Ion Channel
1192	CLIC1	Voltage-gated Channel	Ion Channel
1192	CLIC1	Chloride Channel	Ion Channel
1193	CLIC2	Ion Channel	Ion Channel
1193	CLIC2	Voltage-gated Channel	Ion Channel
1193	CLIC2	Chloride Channel	Ion Channel
1195	CLK1	Kinase	Transferase
1195	CLK1	Serine/threonine-protein Kinase	Transferase
1195	CLK1	Transferase	Transferase
1195	CLK1	Tyrosine-protein Kinase	Transferase
1196	CLK2	Kinase	Transferase
1196	CLK2	Serine/threonine-protein Kinase	Transferase
1196	CLK2	Transferase	Transferase
1196	CLK2	Tyrosine-protein Kinase	Transferase
1198	CLK3	Kinase	Transferase
1198	CLK3	Serine/threonine-protein Kinase	Transferase
1198	CLK3	Transferase	Transferase
1198	CLK3	Tyrosine-protein Kinase	Transferase
1200	TPP1	Hydrolase	Hydrolase
1200	TPP1	Protease	Hydrolase
1200	TPP1	Serine Protease	Hydrolase
1201	CLN3	Other	Other
1203	CLN5	Other	Other
1207	CLNS1A	Other	Other
1208	CLPS	Other	Other
1209	CLPTM1	Developmental Protein	Other
1211	CLTA	Other	Other
1212	CLTB	Other	Other
1213	CLTC	Other	Other
1215	CMA1	Hydrolase	Hydrolase
1215	CMA1	Protease	Hydrolase
1215	CMA1	Serine Protease	Hydrolase
1230	CCR1	G-protein Coupled Receptor	Receptor
1230	CCR1	Receptor	Receptor
1230	CCR1	Transducer	Transducer
1232	CCR3	G-protein Coupled Receptor	Receptor
1232	CCR3	Receptor	Receptor
1232	CCR3	Transducer	Transducer
1233	CCR4	G-protein Coupled Receptor	Receptor
1233	CCR4	Receptor	Receptor
1233	CCR4	Transducer	Transducer
1234	CCR5	G-protein Coupled Receptor	Receptor
1234	CCR5	Receptor	Receptor
1234	CCR5	Transducer	Transducer
1234	CCR5	Host Cell Receptor For Virus Entry	Receptor
1235	CCR6	G-protein Coupled Receptor	Receptor
1235	CCR6	Receptor	Receptor
1235	CCR6	Transducer	Transducer
1236	CCR7	G-protein Coupled Receptor	Receptor
1236	CCR7	Receptor	Receptor
1236	CCR7	Transducer	Transducer
1237	CCR8	G-protein Coupled Receptor	Receptor
1237	CCR8	Receptor	Receptor
1237	CCR8	Transducer	Transducer
1238	ACKR2	G-protein Coupled Receptor	Receptor
1238	ACKR2	Receptor	Receptor
1238	ACKR2	Transducer	Transducer
1240	CMKLR1	G-protein Coupled Receptor	Receptor
1240	CMKLR1	Receptor	Receptor
1240	CMKLR1	Transducer	Transducer
1241	LTB4R	G-protein Coupled Receptor	Receptor
1241	LTB4R	Receptor	Receptor
1241	LTB4R	Transducer	Transducer
1244	ABCC2	Translocase	Enzyme
1258	CNGB1	Ion Channel	Ion Channel
1258	CNGB1	Ligand-gated Ion Channel	Ion Channel
1259	CNGA1	Ion Channel	Ion Channel
1259	CNGA1	Ligand-gated Ion Channel	Ion Channel
1260	CNGA2	Calmodulin-binding	Other
1260	CNGA2	Ion Channel	Ion Channel
1260	CNGA2	Ligand-gated Ion Channel	Ion Channel
1261	CNGA3	Ion Channel	Ion Channel
1261	CNGA3	Ligand-gated Ion Channel	Ion Channel
1262	CNGA4	Ion Channel	Ion Channel
1262	CNGA4	Ligand-gated Ion Channel	Ion Channel
1263	PLK3	Kinase	Transferase
1263	PLK3	Serine/threonine-protein Kinase	Transferase
1263	PLK3	Transferase	Transferase
1264	CNN1	Actin-binding	Actin-binding and motor protein
1264	CNN1	Calmodulin-binding	Other
1265	CNN2	Actin-binding	Actin-binding and motor protein
1265	CNN2	Calmodulin-binding	Other
1266	CNN3	Actin-binding	Actin-binding and motor protein
1266	CNN3	Calmodulin-binding	Other
1267	CNP	Hydrolase	Hydrolase
1267	CNP	RNA-binding	Translation regulator
1268	CNR1	G-protein Coupled Receptor	Receptor
1268	CNR1	Receptor	Receptor
1268	CNR1	Transducer	Transducer
1269	CNR2	G-protein Coupled Receptor	Receptor
1269	CNR2	Receptor	Receptor
1269	CNR2	Transducer	Transducer
1270	CNTF	Developmental Protein	Other
1270	CNTF	Growth Factor	Growth Factor
1271	CNTFR	Receptor	Receptor
1272	CNTN1	Other	Other
1277	COL1A1	Other	Other
1278	COL1A2	Other	Other
1280	COL2A1	Other	Other
1281	COL3A1	Other	Other
1282	COL4A1	Other	Other
1284	COL4A2	Other	Other
1285	COL4A3	Other	Other
1286	COL4A4	Other	Other
1287	COL4A5	Other	Other
1288	COL4A6	Other	Other
1289	COL5A1	Heparin-binding	Other
1290	COL5A2	Other	Other
1291	COL6A1	Other	Other
1292	COL6A2	Other	Other
1293	COL6A3	Protease Inhibitor	Protein metabolism regulator
1293	COL6A3	Serine Protease Inhibitor	Protein metabolism regulator
1294	COL7A1	Protease Inhibitor	Protein metabolism regulator
1294	COL7A1	Serine Protease Inhibitor	Protein metabolism regulator
1295	COL8A1	Other	Other
1296	COL8A2	Other	Other
1297	COL9A1	Other	Other
1298	COL9A2	Other	Other
1299	COL9A3	Other	Other
1300	COL10A1	Other	Other
1301	COL11A1	Other	Other
1302	COL11A2	Other	Other
1303	COL12A1	Other	Other
1305	COL13A1	Developmental Protein	Other
1305	COL13A1	Heparin-binding	Other
1306	COL15A1	Developmental Protein	Other
1307	COL16A1	Other	Other
1308	COL17A1	Other	Other
1310	COL19A1	Developmental Protein	Other
1311	COMP	Heparin-binding	Other
1312	COMT	Methyltransferase	Transferase
1312	COMT	Transferase	Transferase
1314	COPA	Hormone	Hormone
1315	COPB1	Other	Other
1316	KLF6	Activator	Other
1316	KLF6	DNA-binding	Transcription regulator
1317	SLC31A1	Other	Other
1318	SLC31A2	Other	Other
1325	CORT	Hormone	Hormone
1326	MAP3K8	Kinase	Transferase
1326	MAP3K8	Serine/threonine-protein Kinase	Transferase
1326	MAP3K8	Transferase	Transferase
1327	COX4I1	Oxidoreductase	Enzyme
1329	COX5B	Other	Other
1337	COX6A1	Oxidoreductase	Enzyme
1339	COX6A2	Oxidoreductase	Enzyme
1340	COX6B1	Other	Other
1345	COX6C	Other	Other
1346	COX7A1	Oxidoreductase	Enzyme
1347	COX7A2	Oxidoreductase	Enzyme
1348	COX7A2P2	Other	Other
1349	COX7B	Other	Other
1350	COX7C	Other	Other
1351	COX8A	Other	Other
1352	COX10	Transferase	Transferase
1353	COX11	Other	Other
1355	COX15	Other	Other
1356	CP	Oxidoreductase	Enzyme
1357	CPA1	Carboxypeptidase	Hydrolase
1357	CPA1	Hydrolase	Hydrolase
1357	CPA1	Metalloprotease	Hydrolase
1357	CPA1	Protease	Hydrolase
1358	CPA2	Carboxypeptidase	Hydrolase
1358	CPA2	Hydrolase	Hydrolase
1358	CPA2	Metalloprotease	Hydrolase
1358	CPA2	Protease	Hydrolase
1359	CPA3	Carboxypeptidase	Hydrolase
1359	CPA3	Hydrolase	Hydrolase
1359	CPA3	Metalloprotease	Hydrolase
1359	CPA3	Protease	Hydrolase
1360	CPB1	Carboxypeptidase	Hydrolase
1360	CPB1	Hydrolase	Hydrolase
1360	CPB1	Metalloprotease	Hydrolase
1360	CPB1	Protease	Hydrolase
1361	CPB2	Carboxypeptidase	Hydrolase
1361	CPB2	Hydrolase	Hydrolase
1361	CPB2	Metalloprotease	Hydrolase
1361	CPB2	Protease	Hydrolase
1362	CPD	Carboxypeptidase	Hydrolase
1362	CPD	Hydrolase	Hydrolase
1362	CPD	Metalloprotease	Hydrolase
1362	CPD	Protease	Hydrolase
1363	CPE	Carboxypeptidase	Hydrolase
1363	CPE	Hydrolase	Hydrolase
1363	CPE	Metalloprotease	Hydrolase
1363	CPE	Protease	Hydrolase
1364	CLDN4	Ion Channel	Ion Channel
1364	CLDN4	Chloride Channel	Ion Channel
1365	CLDN3	Other	Other
1366	CLDN7	Other	Other
1368	CPM	Carboxypeptidase	Hydrolase
1368	CPM	Hydrolase	Hydrolase
1368	CPM	Metalloprotease	Hydrolase
1368	CPM	Protease	Hydrolase
1369	CPN1	Carboxypeptidase	Hydrolase
1369	CPN1	Hydrolase	Hydrolase
1369	CPN1	Metalloprotease	Hydrolase
1369	CPN1	Protease	Hydrolase
1370	CPN2	Other	Other
1371	CPOX	Oxidoreductase	Enzyme
1373	CPS1	Allosteric Enzyme	Enzyme
1373	CPS1	Ligase	Enzyme
1374	CPT1A	Acyltransferase	Transferase
1374	CPT1A	Transferase	Transferase
1375	CPT1B	Acyltransferase	Transferase
1375	CPT1B	Transferase	Transferase
1376	CPT2	Acyltransferase	Transferase
1376	CPT2	Transferase	Transferase
1378	CR1	Blood Group Antigen	Other
1378	CR1	Receptor	Receptor
1378	CR1	Host Cell Receptor For Virus Entry	Receptor
1379	CR1L	Other	Other
1380	CR2	Receptor	Receptor
1380	CR2	Host Cell Receptor For Virus Entry	Receptor
1381	CRABP1	Other	Other
1382	CRABP2	Other	Other
1384	CRAT	Acyltransferase	Transferase
1384	CRAT	Transferase	Transferase
1385	CREB1	Activator	Other
1385	CREB1	DNA-binding	Transcription regulator
1386	ATF2	Activator	Other
1386	ATF2	DNA-binding	Transcription regulator
1386	ATF2	Transferase	Transferase
1387	CREBBP	Activator	Other
1387	CREBBP	Acyltransferase	Transferase
1387	CREBBP	Transferase	Transferase
1388	ATF6B	Activator	Other
1388	ATF6B	DNA-binding	Transcription regulator
1389	CREBL2	Activator	Other
1389	CREBL2	DNA-binding	Transcription regulator
1390	CREM	Activator	Other
1390	CREM	Developmental Protein	Other
1390	CREM	DNA-binding	Transcription regulator
1390	CREM	Repressor	Other
1392	CRH	Hormone	Hormone
1393	CRHBP	Other	Other
1394	CRHR1	G-protein Coupled Receptor	Receptor
1394	CRHR1	Receptor	Receptor
1394	CRHR1	Transducer	Transducer
1395	CRHR2	G-protein Coupled Receptor	Receptor
1395	CRHR2	Receptor	Receptor
1395	CRHR2	Transducer	Transducer
1396	CRIP1	Other	Other
1397	CRIP2	Other	Other
1398	CRK	Other	Other
1399	CRKL	Other	Other
1400	CRMP1	Other	Other
1401	CRP	Other	Other
1404	HAPLN1	Other	Other
1406	CRX	Activator	Other
1406	CRX	Developmental Protein	Other
1406	CRX	DNA-binding	Transcription regulator
1407	CRY1	Photoreceptor Protein	Receptor
1407	CRY1	Receptor	Receptor
1407	CRY1	Repressor	Other
1408	CRY2	Photoreceptor Protein	Receptor
1408	CRY2	Receptor	Receptor
1408	CRY2	Repressor	Other
1409	CRYAA	Other	Other
1409	CRYAA	Chaperone	Other
1409	CRYAA	Eye Lens Protein	Other
1410	CRYAB	Chaperone	Other
1410	CRYAB	Eye Lens Protein	Other
1411	CRYBA1	Eye Lens Protein	Other
1412	CRYBA2	Eye Lens Protein	Other
1413	CRYBA4	Eye Lens Protein	Other
1414	CRYBB1	Eye Lens Protein	Other
1415	CRYBB2	Eye Lens Protein	Other
1417	CRYBB3	Eye Lens Protein	Other
1418	CRYGA	Eye Lens Protein	Other
1419	CRYGB	Eye Lens Protein	Other
1420	CRYGC	Eye Lens Protein	Other
1421	CRYGD	Eye Lens Protein	Other
1427	CRYGS	Eye Lens Protein	Other
1428	CRYM	Oxidoreductase	Enzyme
1429	CRYZ	Oxidoreductase	Enzyme
1429	CRYZ	RNA-binding	Translation regulator
1431	CS	Transferase	Transferase
1432	MAPK14	Kinase	Transferase
1432	MAPK14	Serine/threonine-protein Kinase	Transferase
1432	MAPK14	Transferase	Transferase
1434	CSE1L	Other	Other
1435	CSF1	Cytokine	Cytokine
1435	CSF1	Growth Factor	Growth Factor
1436	CSF1R	Kinase	Transferase
1436	CSF1R	Receptor	Receptor
1436	CSF1R	Transferase	Transferase
1436	CSF1R	Tyrosine-protein Kinase	Transferase
1437	CSF2	Cytokine	Cytokine
1437	CSF2	Growth Factor	Growth Factor
1438	CSF2RA	Receptor	Receptor
1439	CSF2RB	Receptor	Receptor
1440	CSF3	Cytokine	Cytokine
1440	CSF3	Growth Factor	Growth Factor
1441	CSF3R	Receptor	Receptor
1442	CSH1	Hormone	Hormone
1443	CSH2	Hormone	Hormone
1444	CSHL1	Hormone	Hormone
1445	CSK	Kinase	Transferase
1445	CSK	Transferase	Transferase
1445	CSK	Tyrosine-protein Kinase	Transferase
1446	CSN1S1	Milk Protein	Other
1447	CSN2	Milk Protein	Other
1448	CSN3	Milk Protein	Other
1452	CSNK1A1	Kinase	Transferase
1452	CSNK1A1	Serine/threonine-protein Kinase	Transferase
1452	CSNK1A1	Transferase	Transferase
1453	CSNK1D	Kinase	Transferase
1453	CSNK1D	Serine/threonine-protein Kinase	Transferase
1453	CSNK1D	Transferase	Transferase
1454	CSNK1E	Kinase	Transferase
1454	CSNK1E	Serine/threonine-protein Kinase	Transferase
1454	CSNK1E	Transferase	Transferase
1455	CSNK1G2	Kinase	Transferase
1455	CSNK1G2	Serine/threonine-protein Kinase	Transferase
1455	CSNK1G2	Transferase	Transferase
1456	CSNK1G3	Kinase	Transferase
1456	CSNK1G3	Serine/threonine-protein Kinase	Transferase
1456	CSNK1G3	Transferase	Transferase
1457	CSNK2A1	Kinase	Transferase
1457	CSNK2A1	Serine/threonine-protein Kinase	Transferase
1457	CSNK2A1	Transferase	Transferase
1459	CSNK2A2	Kinase	Transferase
1459	CSNK2A2	Serine/threonine-protein Kinase	Transferase
1459	CSNK2A2	Transferase	Transferase
1460	CSNK2B	Other	Other
1462	VCAN	Other	Other
1463	NCAN	Other	Other
1464	CSPG4	Developmental Protein	Other
1464	CSPG4	Transducer	Transducer
1465	CSRP1	Other	Other
1466	CSRP2	Developmental Protein	Other
1468	SLC25A10	Other	Other
1469	CST1	Protease Inhibitor	Protein metabolism regulator
1469	CST1	Thiol Protease Inhibitor	Protein metabolism regulator
1470	CST2	Protease Inhibitor	Protein metabolism regulator
1470	CST2	Thiol Protease Inhibitor	Protein metabolism regulator
1471	CST3	Protease Inhibitor	Protein metabolism regulator
1471	CST3	Thiol Protease Inhibitor	Protein metabolism regulator
1472	CST4	Protease Inhibitor	Protein metabolism regulator
1472	CST4	Thiol Protease Inhibitor	Protein metabolism regulator
1473	CST5	Protease Inhibitor	Protein metabolism regulator
1473	CST5	Thiol Protease Inhibitor	Protein metabolism regulator
1474	CST6	Protease Inhibitor	Protein metabolism regulator
1474	CST6	Thiol Protease Inhibitor	Protein metabolism regulator
1475	CSTA	Protease Inhibitor	Protein metabolism regulator
1475	CSTA	Thiol Protease Inhibitor	Protein metabolism regulator
1476	CSTB	Protease Inhibitor	Protein metabolism regulator
1476	CSTB	Thiol Protease Inhibitor	Protein metabolism regulator
1477	CSTF1	Other	Other
1478	CSTF2	RNA-binding	Translation regulator
1479	CSTF3	Other	Other
1482	NKX2-5	Developmental Protein	Other
1482	NKX2-5	DNA-binding	Transcription regulator
1485	CTAG1B	Other	Other
1486	CTBS	Glycosidase	Hydrolase
1486	CTBS	Hydrolase	Hydrolase
1487	CTBP1	Oxidoreductase	Enzyme
1487	CTBP1	Repressor	Other
1488	CTBP2	Oxidoreductase	Enzyme
1488	CTBP2	Repressor	Other
1489	CTF1	Cytokine	Cytokine
1490	CCN2	Heparin-binding	Other
1491	CTH	Calmodulin-binding	Other
1491	CTH	Lyase	Enzyme
1493	CTLA4	Other	Other
1495	CTNNA1	Other	Other
1496	CTNNA2	Developmental Protein	Other
1497	CTNS	Other	Other
1499	CTNNB1	Activator	Other
1500	CTNND1	Other	Other
1501	CTNND2	Developmental Protein	Other
1503	CTPS1	Ligase	Enzyme
1504	CTRB1	Hydrolase	Hydrolase
1504	CTRB1	Protease	Hydrolase
1504	CTRB1	Serine Protease	Hydrolase
1506	CTRL	Hydrolase	Hydrolase
1506	CTRL	Protease	Hydrolase
1506	CTRL	Serine Protease	Hydrolase
1508	CTSB	Hydrolase	Hydrolase
1508	CTSB	Protease	Hydrolase
1508	CTSB	Thiol Protease	Hydrolase
1509	CTSD	Aspartyl Protease	Hydrolase
1509	CTSD	Hydrolase	Hydrolase
1509	CTSD	Protease	Hydrolase
1510	CTSE	Aspartyl Protease	Hydrolase
1510	CTSE	Hydrolase	Hydrolase
1510	CTSE	Protease	Hydrolase
1511	CTSG	Antibiotic	Antimicrobial
1511	CTSG	Hydrolase	Hydrolase
1511	CTSG	Protease	Hydrolase
1511	CTSG	Serine Protease	Hydrolase
1511	CTSG	Antimicrobial	Antimicrobial
1512	CTSH	Hydrolase	Hydrolase
1512	CTSH	Protease	Hydrolase
1512	CTSH	Thiol Protease	Hydrolase
1513	CTSK	Hydrolase	Hydrolase
1513	CTSK	Protease	Hydrolase
1513	CTSK	Thiol Protease	Hydrolase
1514	CTSL	Hydrolase	Hydrolase
1514	CTSL	Protease	Hydrolase
1514	CTSL	Thiol Protease	Hydrolase
1515	CTSV	Hydrolase	Hydrolase
1515	CTSV	Protease	Hydrolase
1515	CTSV	Thiol Protease	Hydrolase
1519	CTSO	Hydrolase	Hydrolase
1519	CTSO	Protease	Hydrolase
1519	CTSO	Thiol Protease	Hydrolase
1520	CTSS	Hydrolase	Hydrolase
1520	CTSS	Protease	Hydrolase
1520	CTSS	Thiol Protease	Hydrolase
1521	CTSW	Hydrolase	Hydrolase
1521	CTSW	Protease	Hydrolase
1521	CTSW	Thiol Protease	Hydrolase
1522	CTSZ	Hydrolase	Hydrolase
1522	CTSZ	Protease	Hydrolase
1522	CTSZ	Thiol Protease	Hydrolase
1523	CUX1	Other	Other
1523	CUX1	Developmental Protein	Other
1523	CUX1	DNA-binding	Transcription regulator
1523	CUX1	Repressor	Other
1524	CX3CR1	G-protein Coupled Receptor	Receptor
1524	CX3CR1	Receptor	Receptor
1524	CX3CR1	Transducer	Transducer
1525	CXADR	Receptor	Receptor
1525	CXADR	Host Cell Receptor For Virus Entry	Receptor
1527	TEX28	Other	Other
1528	CYB5A	Other	Other
1534	CYB561	Other	Other
1535	CYBA	Oxidoreductase	Enzyme
1536	CYBB	Ion Channel	Ion Channel
1536	CYBB	Oxidoreductase	Enzyme
1536	CYBB	Voltage-gated Channel	Ion Channel
1537	CYC1	Translocase	Enzyme
1538	CYLC1	Developmental Protein	Other
1539	CYLC2	Developmental Protein	Other
1540	CYLD	Hydrolase	Hydrolase
1540	CYLD	Protease	Hydrolase
1540	CYLD	Thiol Protease	Hydrolase
1543	CYP1A1	Lyase	Enzyme
1543	CYP1A1	Monooxygenase	Enzyme
1543	CYP1A1	Oxidoreductase	Enzyme
1544	CYP1A2	Lyase	Enzyme
1544	CYP1A2	Monooxygenase	Enzyme
1544	CYP1A2	Oxidoreductase	Enzyme
1545	CYP1B1	Lyase	Enzyme
1545	CYP1B1	Monooxygenase	Enzyme
1545	CYP1B1	Oxidoreductase	Enzyme
1548	CYP2A6	Monooxygenase	Enzyme
1548	CYP2A6	Oxidoreductase	Enzyme
1549	CYP2A7	Monooxygenase	Enzyme
1549	CYP2A7	Oxidoreductase	Enzyme
1551	CYP3A7	Monooxygenase	Enzyme
1551	CYP3A7	Oxidoreductase	Enzyme
1553	CYP2A13	Monooxygenase	Enzyme
1553	CYP2A13	Oxidoreductase	Enzyme
1555	CYP2B6	Monooxygenase	Enzyme
1555	CYP2B6	Oxidoreductase	Enzyme
1557	CYP2C19	Monooxygenase	Enzyme
1557	CYP2C19	Oxidoreductase	Enzyme
1558	CYP2C8	Monooxygenase	Enzyme
1558	CYP2C8	Oxidoreductase	Enzyme
1559	CYP2C9	Monooxygenase	Enzyme
1559	CYP2C9	Oxidoreductase	Enzyme
1562	CYP2C18	Monooxygenase	Enzyme
1562	CYP2C18	Oxidoreductase	Enzyme
1564	CYP2D7	Monooxygenase	Enzyme
1564	CYP2D7	Oxidoreductase	Enzyme
1565	CYP2D6	Monooxygenase	Enzyme
1565	CYP2D6	Oxidoreductase	Enzyme
1571	CYP2E1	Monooxygenase	Enzyme
1571	CYP2E1	Oxidoreductase	Enzyme
1572	CYP2F1	Monooxygenase	Enzyme
1572	CYP2F1	Oxidoreductase	Enzyme
1573	CYP2J2	Isomerase	Enzyme
1573	CYP2J2	Monooxygenase	Enzyme
1573	CYP2J2	Oxidoreductase	Enzyme
1576	CYP3A4	Monooxygenase	Enzyme
1576	CYP3A4	Oxidoreductase	Enzyme
1577	CYP3A5	Monooxygenase	Enzyme
1577	CYP3A5	Oxidoreductase	Enzyme
1579	CYP4A11	Monooxygenase	Enzyme
1579	CYP4A11	Oxidoreductase	Enzyme
1580	CYP4B1	Monooxygenase	Enzyme
1580	CYP4B1	Oxidoreductase	Enzyme
1581	CYP7A1	Monooxygenase	Enzyme
1581	CYP7A1	Oxidoreductase	Enzyme
1582	CYP8B1	Monooxygenase	Enzyme
1582	CYP8B1	Oxidoreductase	Enzyme
1583	CYP11A1	Monooxygenase	Enzyme
1583	CYP11A1	Oxidoreductase	Enzyme
1584	CYP11B1	Monooxygenase	Enzyme
1584	CYP11B1	Oxidoreductase	Enzyme
1585	CYP11B2	Monooxygenase	Enzyme
1585	CYP11B2	Oxidoreductase	Enzyme
1586	CYP17A1	Lyase	Enzyme
1586	CYP17A1	Monooxygenase	Enzyme
1586	CYP17A1	Oxidoreductase	Enzyme
1588	CYP19A1	Monooxygenase	Enzyme
1588	CYP19A1	Oxidoreductase	Enzyme
1589	CYP21A2	Monooxygenase	Enzyme
1589	CYP21A2	Oxidoreductase	Enzyme
1591	CYP24A1	Monooxygenase	Enzyme
1591	CYP24A1	Oxidoreductase	Enzyme
1592	CYP26A1	Monooxygenase	Enzyme
1592	CYP26A1	Oxidoreductase	Enzyme
1593	CYP27A1	Monooxygenase	Enzyme
1593	CYP27A1	Oxidoreductase	Enzyme
1594	CYP27B1	Monooxygenase	Enzyme
1594	CYP27B1	Oxidoreductase	Enzyme
1595	CYP51A1	Monooxygenase	Enzyme
1595	CYP51A1	Oxidoreductase	Enzyme
[truncated: 28,757 more rows]

## Sheet: Mouse
GeneID	GeneName	Type	Classfication
11287	Pzp	Protease Inhibitor	Protein metabolism regulator
11287	Pzp	Serine Protease Inhibitor	Protein metabolism regulator
11298	Aanat	Acyltransferase	Transferase
11298	Aanat	Transferase	Transferase
11302	Aatk	Kinase	Transferase
11302	Aatk	Serine/threonine-protein Kinase	Transferase
11302	Aatk	Transferase	Transferase
11303	Abca1	Translocase	Enzyme
11304	Abca4	Translocase	Enzyme
11305	Abca2	Other	Other
11306	Abcb7	Other	Other
11307	Abcg1	Translocase	Enzyme
11308	Abi1	Other	Other
11350	Abl1	DNA-binding	Transcription regulator
11350	Abl1	Kinase	Transferase
11350	Abl1	Transferase	Transferase
11350	Abl1	Tyrosine-protein Kinase	Transferase
11352	Abl2	Kinase	Transferase
11352	Abl2	Transferase	Transferase
11352	Abl2	Tyrosine-protein Kinase	Transferase
11363	Acadl	Oxidoreductase	Enzyme
11364	Acadm	Oxidoreductase	Enzyme
11370	Acadvl	Oxidoreductase	Enzyme
11409	Acads	Oxidoreductase	Enzyme
11416	Slc33a1	Other	Other
11418	Asic2	Ion Channel	Ion Channel
11418	Asic2	Sodium Channel	Ion Channel
11419	Asic1	Ion Channel	Ion Channel
11419	Asic1	Sodium Channel	Ion Channel
11421	Ace	Carboxypeptidase	Hydrolase
11421	Ace	Hydrolase	Hydrolase
11421	Ace	Metalloprotease	Hydrolase
11421	Ace	Protease	Hydrolase
11423	Ache	Hydrolase	Hydrolase
11423	Ache	Serine Esterase	Hydrolase
11425	Apoc4	Other	Other
11426	Macf1	Actin-binding	Actin-binding and motor protein
11428	Aco1	Lyase	Enzyme
11428	Aco1	RNA-binding	Translation regulator
11429	Aco2	Lyase	Enzyme
11430	Acox1	Oxidoreductase	Enzyme
11431	Acp1	Hydrolase	Hydrolase
11431	Acp1	Protein Phosphatase	Hydrolase
11432	Acp2	Hydrolase	Hydrolase
11433	Acp5	Hydrolase	Hydrolase
11434	Acr	Hydrolase	Hydrolase
11434	Acr	Protease	Hydrolase
11434	Acr	Serine Protease	Hydrolase
11435	Chrna1	Ion Channel	Ion Channel
11435	Chrna1	Receptor	Receptor
11435	Chrna1	Ligand-gated Ion Channel	Ion Channel
11438	Chrna4	Ion Channel	Ion Channel
11438	Chrna4	Receptor	Receptor
11438	Chrna4	Ligand-gated Ion Channel	Ion Channel
11440	Chrna6	Ion Channel	Ion Channel
11440	Chrna6	Receptor	Receptor
11440	Chrna6	Ligand-gated Ion Channel	Ion Channel
11441	Chrna7	Ion Channel	Ion Channel
11441	Chrna7	Receptor	Receptor
11441	Chrna7	Ligand-gated Ion Channel	Ion Channel
11443	Chrnb1	Ion Channel	Ion Channel
11443	Chrnb1	Receptor	Receptor
11443	Chrnb1	Ligand-gated Ion Channel	Ion Channel
11444	Chrnb2	Ion Channel	Ion Channel
11444	Chrnb2	Receptor	Receptor
11444	Chrnb2	Ligand-gated Ion Channel	Ion Channel
11447	Chrnd	Ion Channel	Ion Channel
11447	Chrnd	Receptor	Receptor
11447	Chrnd	Ligand-gated Ion Channel	Ion Channel
11448	Chrne	Ion Channel	Ion Channel
11448	Chrne	Receptor	Receptor
11448	Chrne	Ligand-gated Ion Channel	Ion Channel
11449	Chrng	Ion Channel	Ion Channel
11449	Chrng	Receptor	Receptor
11449	Chrng	Ligand-gated Ion Channel	Ion Channel
11450	Adipoq	Hormone	Hormone
11451	Acrv1	Other	Other
11459	Acta1	Muscle Protein	Actin-binding and motor protein
11461	Actb	Other	Other
11464	Actc1	Muscle Protein	Actin-binding and motor protein
11465	Actg1	Other	Other
11468	Actg2	Muscle Protein	Actin-binding and motor protein
11470	Actl7a	Other	Other
11471	Actl7b	Other	Other
11472	Actn2	Actin-binding	Actin-binding and motor protein
11474	Actn3	Actin-binding	Actin-binding and motor protein
11475	Acta2	Muscle Protein	Actin-binding and motor protein
11477	Acvr1	Kinase	Transferase
11477	Acvr1	Receptor	Receptor
11477	Acvr1	Serine/threonine-protein Kinase	Transferase
11477	Acvr1	Transferase	Transferase
11479	Acvr1b	Kinase	Transferase
11479	Acvr1b	Receptor	Receptor
11479	Acvr1b	Serine/threonine-protein Kinase	Transferase
11479	Acvr1b	Transferase	Transferase
11480	Acvr2a	Kinase	Transferase
11480	Acvr2a	Receptor	Receptor
11480	Acvr2a	Serine/threonine-protein Kinase	Transferase
11480	Acvr2a	Transferase	Transferase
11481	Acvr2b	Kinase	Transferase
11481	Acvr2b	Receptor	Receptor
11481	Acvr2b	Serine/threonine-protein Kinase	Transferase
11481	Acvr2b	Transferase	Transferase
11482	Acvrl1	Kinase	Transferase
11482	Acvrl1	Receptor	Receptor
11482	Acvrl1	Serine/threonine-protein Kinase	Transferase
11482	Acvrl1	Transferase	Transferase
11484	Aspa	Hydrolase	Hydrolase
11486	Ada	Hydrolase	Hydrolase
11487	Adam10	Hydrolase	Hydrolase
11487	Adam10	Metalloprotease	Hydrolase
11487	Adam10	Protease	Hydrolase
11488	Adam11	Other	Other
11489	Adam12	Hydrolase	Hydrolase
11489	Adam12	Metalloprotease	Hydrolase
11489	Adam12	Protease	Hydrolase
11490	Adam15	Hydrolase	Hydrolase
11490	Adam15	Metalloprotease	Hydrolase
11490	Adam15	Protease	Hydrolase
11491	Adam17	Hydrolase	Hydrolase
11491	Adam17	Metalloprotease	Hydrolase
11491	Adam17	Protease	Hydrolase
11492	Adam19	Hydrolase	Hydrolase
11492	Adam19	Metalloprotease	Hydrolase
11492	Adam19	Protease	Hydrolase
11495	Adam2	Other	Other
11496	Adam22	Receptor	Receptor
11497	Adam3	Other	Other
11499	Adam5	Other	Other
11500	Adam7	Other	Other
11501	Adam8	Hydrolase	Hydrolase
11501	Adam8	Metalloprotease	Hydrolase
11501	Adam8	Protease	Hydrolase
11502	Adam9	Hydrolase	Hydrolase
11502	Adam9	Metalloprotease	Hydrolase
11502	Adam9	Protease	Hydrolase
11504	Adamts1	Heparin-binding	Other
11504	Adamts1	Hydrolase	Hydrolase
11504	Adamts1	Metalloprotease	Hydrolase
11504	Adamts1	Protease	Hydrolase
11512	Adcy6	Lyase	Enzyme
11513	Adcy7	Lyase	Enzyme
11514	Adcy8	Lyase	Enzyme
11515	Adcy9	Lyase	Enzyme
11516	Adcyap1	Hormone	Hormone
11517	Adcyap1r1	Developmental Protein	Other
11517	Adcyap1r1	G-protein Coupled Receptor	Receptor
11517	Adcyap1r1	Receptor	Receptor
11517	Adcyap1r1	Transducer	Transducer
11518	Add1	Actin-binding	Actin-binding and motor protein
11518	Add1	Calmodulin-binding	Other
11519	Add2	Actin-binding	Actin-binding and motor protein
11519	Add2	Calmodulin-binding	Other
11520	Plin2	Other	Other
11522	Adh1	Oxidoreductase	Enzyme
11529	Adh7	Oxidoreductase	Enzyme
11532	Adh5	Oxidoreductase	Enzyme
11534	Adk	Kinase	Transferase
11534	Adk	Transferase	Transferase
11535	Adm	Hormone	Hormone
11536	Gpr182	G-protein Coupled Receptor	Receptor
11536	Gpr182	Receptor	Receptor
11536	Gpr182	Transducer	Transducer
11537	Cfd	Hydrolase	Hydrolase
11537	Cfd	Protease	Hydrolase
11537	Cfd	Serine Protease	Hydrolase
11538	Adnp	DNA-binding	Transcription regulator
11539	Adora1	G-protein Coupled Receptor	Receptor
11539	Adora1	Receptor	Receptor
11539	Adora1	Transducer	Transducer
11540	Adora2a	G-protein Coupled Receptor	Receptor
11540	Adora2a	Receptor	Receptor
11540	Adora2a	Transducer	Transducer
11541	Adora2b	G-protein Coupled Receptor	Receptor
11541	Adora2b	Receptor	Receptor
11541	Adora2b	Transducer	Transducer
11542	Adora3	G-protein Coupled Receptor	Receptor
11542	Adora3	Receptor	Receptor
11542	Adora3	Transducer	Transducer
11544	Adprh	Hydrolase	Hydrolase
11545	Parp1	DNA-binding	Transcription regulator
11545	Parp1	Glycosyltransferase	Transferase
11545	Parp1	Transferase	Transferase
11546	Parp2	DNA-binding	Transcription regulator
11546	Parp2	Glycosyltransferase	Transferase
11546	Parp2	Transferase	Transferase
11548	Adra1b	G-protein Coupled Receptor	Receptor
11548	Adra1b	Receptor	Receptor
11548	Adra1b	Transducer	Transducer
11549	Adra1a	G-protein Coupled Receptor	Receptor
11549	Adra1a	Receptor	Receptor
11549	Adra1a	Transducer	Transducer
11550	Adra1d	G-protein Coupled Receptor	Receptor
11550	Adra1d	Receptor	Receptor
11550	Adra1d	Transducer	Transducer
11551	Adra2a	G-protein Coupled Receptor	Receptor
11551	Adra2a	Receptor	Receptor
11551	Adra2a	Transducer	Transducer
11552	Adra2b	G-protein Coupled Receptor	Receptor
11552	Adra2b	Receptor	Receptor
11552	Adra2b	Transducer	Transducer
11553	Adra2c	G-protein Coupled Receptor	Receptor
11553	Adra2c	Receptor	Receptor
11553	Adra2c	Transducer	Transducer
11554	Adrb1	G-protein Coupled Receptor	Receptor
11554	Adrb1	Receptor	Receptor
11554	Adrb1	Transducer	Transducer
11555	Adrb2	G-protein Coupled Receptor	Receptor
11555	Adrb2	Receptor	Receptor
11555	Adrb2	Transducer	Transducer
11556	Adrb3	G-protein Coupled Receptor	Receptor
11556	Adrb3	Receptor	Receptor
11556	Adrb3	Transducer	Transducer
11564	Adsl	Lyase	Enzyme
11565	Adssl1	Ligase	Enzyme
11566	Adss	Ligase	Enzyme
11567	Avil	Actin-binding	Actin-binding and motor protein
11567	Avil	Actin Capping	Actin-binding and motor protein
11568	Aebp1	Calmodulin-binding	Other
11568	Aebp1	DNA-binding	Transcription regulator
11568	Aebp1	Repressor	Other
11569	Aebp2	Chromatin Regulator	Transcription regulator
11569	Aebp2	DNA-binding	Transcription regulator
11569	Aebp2	Repressor	Other
11571	Crisp1	Other	Other
11572	Crisp3	Other	Other
11576	Afp	Other	Other
11593	Aga	Hydrolase	Hydrolase
11593	Aga	Protease	Hydrolase
11595	Acan	Other	Other
11596	Ager	Other	Other
11600	Angpt1	Developmental Protein	Other
11601	Angpt2	Developmental Protein	Other
11602	Angpt4	Other	Other
11603	Agrn	Developmental Protein	Other
11604	Agrp	Other	Other
11605	Gla	Glycosidase	Hydrolase
11605	Gla	Hydrolase	Hydrolase
11606	Agt	Vasoactive	Vasoactive
11606	Agt	Vasoconstrictor	Vasoactive
11607	Agtr1a	G-protein Coupled Receptor	Receptor
11607	Agtr1a	Receptor	Receptor
11607	Agtr1a	Transducer	Transducer
11608	Agtr1b	G-protein Coupled Receptor	Receptor
11608	Agtr1b	Receptor	Receptor
11608	Agtr1b	Transducer	Transducer
11609	Agtr2	G-protein Coupled Receptor	Receptor
11609	Agtr2	Receptor	Receptor
11609	Agtr2	Transducer	Transducer
11610	Agtrap	Other	Other
11611	Agxt	Aminotransferase	Transferase
11611	Agxt	Transferase	Transferase
11614	Nr0b1	Receptor	Receptor
11614	Nr0b1	Repressor	Other
11622	Ahr	Activator	Other
11622	Ahr	DNA-binding	Transcription regulator
11622	Ahr	Receptor	Receptor
11622	Ahr	Repressor	Other
11624	Ahrr	DNA-binding	Transcription regulator
11625	Ahsg	Other	Other
11628	Aicda	Hydrolase	Hydrolase
11629	Aif1	Actin-binding	Actin-binding and motor protein
11632	Aip	Other	Other
11634	Aire	Activator	Other
11634	Aire	DNA-binding	Transcription regulator
11636	Ak1	Kinase	Transferase
11636	Ak1	Transferase	Transferase
11637	Ak2	Kinase	Transferase
11637	Ak2	Transferase	Transferase
11639	Ak4	Kinase	Transferase
11639	Ak4	Transferase	Transferase
11640	Akap1	RNA-binding	Translation regulator
11642	Akap3	Other	Other
11643	Akap4	Other	Other
11647	Alpl	Hydrolase	Hydrolase
11648	Akp3	Hydrolase	Hydrolase
11650	Alppl2	Hydrolase	Hydrolase
11651	Akt1	Developmental Protein	Other
11651	Akt1	Kinase	Transferase
11651	Akt1	Serine/threonine-protein Kinase	Transferase
11651	Akt1	Transferase	Transferase
11652	Akt2	Developmental Protein	Other
11652	Akt2	Kinase	Transferase
11652	Akt2	Serine/threonine-protein Kinase	Transferase
11652	Akt2	Transferase	Transferase
11655	Alas1	Acyltransferase	Transferase
11655	Alas1	Transferase	Transferase
11656	Alas2	Acyltransferase	Transferase
11656	Alas2	Transferase	Transferase
11657	Alb	Other	Other
11658	Alcam	Other	Other
11666	Abcd1	Translocase	Enzyme
11668	Aldh1a1	Oxidoreductase	Enzyme
11669	Aldh2	Oxidoreductase	Enzyme
11670	Aldh3a1	Oxidoreductase	Enzyme
11671	Aldh3a2	Oxidoreductase	Enzyme
11674	Aldoa	Lyase	Enzyme
11676	Aldoc	Lyase	Enzyme
11677	Akr1b3	Oxidoreductase	Enzyme
11682	Alk	Kinase	Transferase
11682	Alk	Receptor	Receptor
11682	Alk	Transferase	Transferase
11682	Alk	Tyrosine-protein Kinase	Transferase
11684	Alox12	Dioxygenase	Enzyme
11684	Alox12	Hydrolase	Hydrolase
11684	Alox12	Oxidoreductase	Enzyme
11685	Alox12e	Dioxygenase	Enzyme
11685	Alox12e	Oxidoreductase	Enzyme
11686	Alox12b	Dioxygenase	Enzyme
11686	Alox12b	Oxidoreductase	Enzyme
11687	Alox15	Dioxygenase	Enzyme
11687	Alox15	Oxidoreductase	Enzyme
11688	Alox8	Dioxygenase	Enzyme
11688	Alox8	Oxidoreductase	Enzyme
11689	Alox5	Dioxygenase	Enzyme
11689	Alox5	Oxidoreductase	Enzyme
11690	Alox5ap	Other	Other
11692	Gfer	Growth Factor	Growth Factor
11692	Gfer	Oxidoreductase	Enzyme
11694	Alx3	Developmental Protein	Other
11694	Alx3	DNA-binding	Transcription regulator
11695	Alx4	Activator	Other
11695	Alx4	Developmental Protein	Other
11695	Alx4	DNA-binding	Transcription regulator
11698	Ambn	Other	Other
11699	Ambp	Protease Inhibitor	Protein metabolism regulator
11699	Ambp	Serine Protease Inhibitor	Protein metabolism regulator
11702	Amd1	Decarboxylase	Enzyme
11702	Amd1	Lyase	Enzyme
11704	Amelx	Other	Other
11705	Amh	Growth Factor	Growth Factor
11717	Ampd3	Hydrolase	Hydrolase
11720	Mat1a	Transferase	Transferase
11722	Amy1	Glycosidase	Hydrolase
11722	Amy1	Hydrolase	Hydrolase
11727	Ang	Developmental Protein	Other
11727	Ang	DNA-binding	Transcription regulator
11727	Ang	Endonuclease	Hydrolase
11727	Ang	Hydrolase	Hydrolase
11727	Ang	Nuclease	Hydrolase
11727	Ang	Protein Synthesis Inhibitor	Protein metabolism regulator
11730	Ang3	Developmental Protein	Other
11730	Ang3	DNA-binding	Transcription regulator
11730	Ang3	Endonuclease	Hydrolase
11730	Ang3	Hydrolase	Hydrolase
11730	Ang3	Nuclease	Hydrolase
11730	Ang3	Protein Synthesis Inhibitor	Protein metabolism regulator
11731	Ang2	DNA-binding	Transcription regulator
11731	Ang2	Endonuclease	Hydrolase
11731	Ang2	Hydrolase	Hydrolase
11731	Ang2	Nuclease	Hydrolase
11732	Ank	Other	Other
11733	Ank1	Other	Other
11735	Ank3	Other	Other
11736	Ankfy1	Other	Other
11737	Anp32a	Repressor	Other
11739	Slc25a4	Other	Other
11740	Slc25a5	Other	Other
11744	Anxa11	Other	Other
11745	Anxa3	Phospholipase A2 Inhibitor	Protein metabolism regulator
11746	Anxa4	Other	Other
11747	Anxa5	Other	Other
11749	Anxa6	Other	Other
11750	Anxa7	Other	Other
11752	Anxa8	Other	Other
11754	Aoc3	Oxidoreductase	Enzyme
11757	Prdx3	Antioxidant	Other
11757	Prdx3	Oxidoreductase	Enzyme
11757	Prdx3	Peroxidase	Enzyme
11758	Prdx6	Antioxidant	Other
11758	Prdx6	Hydrolase	Hydrolase
11758	Prdx6	Multifunctional Enzyme	Enzyme
11758	Prdx6	Oxidoreductase	Enzyme
11758	Prdx6	Peroxidase	Enzyme
11761	Aox1	Oxidoreductase	Enzyme
11764	Ap1b1	Other	Other
11765	Ap1g1	Other	Other
11766	Ap1g2	Other	Other
11767	Ap1m1	Other	Other
11768	Ap1m2	Other	Other
11769	Ap1s1	Other	Other
11770	Fabp4	Other	Other
11771	Ap2a1	Other	Other
11772	Ap2a2	Other	Other
11773	Ap2m1	Other	Other
11774	Ap3b1	Other	Other
11775	Ap3b2	Other	Other
11776	Ap3d1	Other	Other
11777	Ap3s1	Other	Other
11778	Ap3s2	Other	Other
11781	Ap4m1	Other	Other
11782	Ap4s1	Other	Other
11783	Apaf1	Other	Other
11784	Apba2	Other	Other
11785	Apbb1	Activator	Other
11785	Apbb1	Chromatin Regulator	Transcription regulator
11785	Apbb1	Repressor	Other
11787	Apbb2	Other	Other
11789	Apc	Other	Other
11790	Speg	Kinase	Transferase
11790	Speg	Serine/threonine-protein Kinase	Transferase
11790	Speg	Transferase	Transferase
11792	Apex1	Activator	Other
11792	Apex1	DNA-binding	Transcription regulator
11792	Apex1	Endonuclease	Hydrolase
11792	Apex1	Exonuclease	Hydrolase
11792	Apex1	Hydrolase	Hydrolase
11792	Apex1	Lyase	Enzyme
11792	Apex1	Nuclease	Hydrolase
11792	Apex1	Repressor	Other
11792	Apex1	RNA-binding	Translation regulator
11793	Atg5	Other	Other
11796	Birc3	Transferase	Transferase
11797	Birc2	Activator	Other
11797	Birc2	Transferase	Transferase
11798	Xiap	Transferase	Transferase
11799	Birc5	Protease Inhibitor	Protein metabolism regulator
11799	Birc5	Repressor	Other
11799	Birc5	Thiol Protease Inhibitor	Protein metabolism regulator
11800	Api5	Other	Other
11801	Cd5l	Other	Other
11803	Aplp1	Heparin-binding	Other
11804	Aplp2	DNA-binding	Transcription regulator
11806	Apoa1	Other	Other
11807	Apoa2	Other	Other
11808	Apoa4	Other	Other
11810	Apobec1	Hydrolase	Hydrolase
11811	Apobec2	Hydrolase	Hydrolase
11812	Apoc1	Other	Other
11813	Apoc2	Other	Other
11814	Apoc3	Other	Other
11815	Apod	Other	Other
11816	Apoe	Heparin-binding	Other
11818	Apoh	Heparin-binding	Other
11819	Nr2f2	Activator	Other
11819	Nr2f2	DNA-binding	Transcription regulator
11819	Nr2f2	Receptor	Receptor
11820	App	Heparin-binding	Other
11820	App	Protease Inhibitor	Protein metabolism regulator
11820	App	Serine Protease Inhibitor	Protein metabolism regulator
11821	Aprt	Glycosyltransferase	Transferase
11821	Aprt	Transferase	Transferase
11826	Aqp1	Other	Other
11827	Aqp2	Other	Other
11828	Aqp3	Other	Other
11829	Aqp4	Other	Other
11830	Aqp5	Other	Other
11831	Aqp6	Other	Other
11832	Aqp7	Other	Other
11833	Aqp8	Other	Other
11834	Aqr	Helicase	Hydrolase
11834	Aqr	Hydrolase	Hydrolase
11834	Aqr	RNA-binding	Translation regulator
11835	Ar	DNA-binding	Transcription regulator
11835	Ar	Receptor	Receptor
11836	Araf	Kinase	Transferase
11836	Araf	Serine/threonine-protein Kinase	Transferase
11836	Araf	Transferase	Transferase
11837	Rplp0	Ribonucleoprotein	Translation regulator
11837	Rplp0	Ribosomal Protein	Translation regulator
11838	Arc	Developmental Protein	Other
11838	Arc	RNA-binding	Translation regulator
11839	Areg	Cytokine	Cytokine
11839	Areg	Growth Factor	Growth Factor
11840	Arf1	Other	Other
11841	Arf2	Other	Other
11842	Arf3	Other	Other
11843	Arf4	Other	Other
11844	Arf5	Other	Other
11845	Arf6	Other	Other
11846	Arg1	Hydrolase	Hydrolase
11847	Arg2	Hydrolase	Hydrolase
11848	Rhoa	Hydrolase	Hydrolase
11852	Rhob	Developmental Protein	Other
11853	Rhoc	Other	Other
11854	Rhod	Other	Other
11855	Arhgap5	GTPase Activation	Other
11856	Arhgap6	GTPase Activation	Other
11857	Arhgdib	GTPase Activation	Other
11858	Rnd2	Other	Other
11859	Phox2a	Activator	Other
11859	Phox2a	Developmental Protein	Other
11859	Phox2a	DNA-binding	Transcription regulator
11861	Arl4a	Other	Other
11863	Arnt	Activator	Other
11863	Arnt	DNA-binding	Transcription regulator
11864	Arnt2	DNA-binding	Transcription regulator
11865	Arntl	Activator	Other
11865	Arntl	DNA-binding	Transcription regulator
11867	Arpc1b	Actin-binding	Actin-binding and motor protein
11870	Art1	Glycosyltransferase	Transferase
11870	Art1	Transferase	Transferase
11871	Art2a	Glycosyltransferase	Transferase
11871	Art2a	Hydrolase	Hydrolase
11871	Art2a	Transferase	Transferase
11872	Art2b	Glycosyltransferase	Transferase
11872	Art2b	Hydrolase	Hydrolase
11872	Art2b	Transferase	Transferase
11875	Art5	Glycosyltransferase	Transferase
11875	Art5	Transferase	Transferase
11876	Artn	Growth Factor	Growth Factor
11877	Arvcf	Other	Other
11878	Arx	Developmental Protein	Other
11878	Arx	DNA-binding	Transcription regulator
11881	Arsb	Hydrolase	Hydrolase
11883	Arsa	Hydrolase	Hydrolase
11886	Asah1	Hydrolase	Hydrolase
11889	Asgr1	Receptor	Receptor
11890	Asgr2	Receptor	Receptor
11891	Rab27a	Hydrolase	Hydrolase
11898	Ass1	Ligase	Enzyme
11899	Astn1	Other	Other
11905	Serpinc1	Heparin-binding	Other
11905	Serpinc1	Protease Inhibitor	Protein metabolism regulator
11905	Serpinc1	Serine Protease Inhibitor	Protein metabolism regulator
11906	Zfhx3	Activator	Other
11906	Zfhx3	DNA-binding	Transcription regulator
11906	Zfhx3	Repressor	Other
11907	Ate1	Acyltransferase	Transferase
11907	Ate1	Transferase	Transferase
11908	Atf1	Activator	Other
11908	Atf1	DNA-binding	Transcription regulator
11909	Atf2	Activator	Other
11909	Atf2	DNA-binding	Transcription regulator
11909	Atf2	Transferase	Transferase
11910	Atf3	DNA-binding	Transcription regulator
11910	Atf3	Repressor	Other
11911	Atf4	Activator	Other
11911	Atf4	DNA-binding	Transcription regulator
11920	Atm	DNA-binding	Transcription regulator
11920	Atm	Kinase	Transferase
11920	Atm	Serine/threonine-protein Kinase	Transferase
11920	Atm	Transferase	Transferase
11921	Atoh1	Activator	Other
11921	Atoh1	Developmental Protein	Other
11921	Atoh1	DNA-binding	Transcription regulator
11922	Neurod6	Activator	Other
11922	Neurod6	Developmental Protein	Other
11922	Neurod6	DNA-binding	Transcription regulator
11923	Neurod4	Activator	Other
11923	Neurod4	Developmental Protein	Other
11923	Neurod4	DNA-binding	Transcription regulator
11924	Neurog2	Activator	Other
11924	Neurog2	Developmental Protein	Other
11924	Neurog2	DNA-binding	Transcription regulator
11925	Neurog3	Activator	Other
11925	Neurog3	Developmental Protein	Other
11925	Neurog3	DNA-binding	Transcription regulator
11927	Atox1	Chaperone	Other
11928	Atp1a1	Translocase	Enzyme
11931	Atp1b1	Other	Other
11932	Atp1b2	Other	Other
11933	Atp1b3	Other	Other
11936	Fxyd2	Other	Other
11937	Atp2a1	Translocase	Enzyme
11938	Atp2a2	Translocase	Enzyme
11941	Atp2b2	Calmodulin-binding	Other
11941	Atp2b2	Translocase	Enzyme
11944	Atp4a	Translocase	Enzyme
11945	Atp4b	Other	Other
11946	Atp5a1	Other	Other
11947	Atp5b	Translocase	Enzyme
11949	Atp5c1	Other	Other
11950	Atp5pb	Other	Other
11951	Atp5g1	Other	Other
11957	Atp5j	Other	Other
11958	Atp5k	Other	Other
11964	Atp6v1a	Translocase	Enzyme
11966	Atp6v1b2	Hydrolase	Hydrolase
11972	Atp6v0d1	Other	Other
11973	Atp6v1e1	Hydrolase	Hydrolase
11974	Atp6v0e	Hydrolase	Hydrolase
11975	Atp6v0a1	Other	Other
11977	Atp7a	Translocase	Enzyme
11979	Atp7b	Translocase	Enzyme
11980	Atp8a1	Translocase	Enzyme
11981	Atp9a	Translocase	Enzyme
11982	Atp10a	Translocase	Enzyme
11983	Atpif1	Other	Other
11984	Atp6v0c	Other	Other
11987	Slc7a1	Receptor	Receptor
11988	Slc7a2	Other	Other
11989	Slc7a3	Other	Other
11990	Atrn	Receptor	Receptor
11991	Hnrnpd	DNA-binding	Transcription regulator
11991	Hnrnpd	Ribonucleoprotein	Translation regulator
11991	Hnrnpd	RNA-binding	Translation regulator
11992	Auh	Lyase	Enzyme
11992	Auh	RNA-binding	Translation regulator
11993	Aup1	Other	Other
11994	Pcdh15	Other	Other
11997	Akr1b7	Oxidoreductase	Enzyme
11998	Avp	Hormone	Hormone
11998	Avp	Vasoactive	Vasoactive
11998	Avp	Vasoconstrictor	Vasoactive
12000	Avpr2	G-protein Coupled Receptor	Receptor
12000	Avpr2	Receptor	Receptor
12000	Avpr2	Transducer	Transducer
12005	Axin1	Developmental Protein	Other
12006	Axin2	Other	Other
12007	Azgp1	Other	Other
12009	Cep131	Developmental Protein	Other
12010	B2m	Other	Other
12012	Baat	Acyltransferase	Transferase
12012	Baat	Hydrolase	Hydrolase
12012	Baat	Serine Esterase	Hydrolase
12012	Baat	Transferase	Transferase
12013	Bach1	Activator	Other
12013	Bach1	DNA-binding	Transcription regulator
12013	Bach1	Repressor	Other
12014	Bach2	Activator	Other
12014	Bach2	DNA-binding	Transcription regulator
12014	Bach2	Repressor	Other
12015	Bad	Other	Other
12017	Bag1	Chaperone	Other
12018	Bak1	Other	Other
12020	Nkx3-2	DNA-binding	Transcription regulator
12020	Nkx3-2	Repressor	Other
12021	Bard1	Transferase	Transferase
12022	Barx1	DNA-binding	Transcription regulator
12023	Barx2	DNA-binding	Transcription regulator
12028	Bax	Other	Other
12029	Bcl6b	Other	Other
12032	Bcan	Other	Other
12033	Bcap29	Other	Other
12034	Phb2	Receptor	Receptor
12034	Phb2	Repressor	Other
12035	Bcat1	Aminotransferase	Transferase
12035	Bcat1	Transferase	Transferase
12036	Bcat2	Aminotransferase	Transferase
12036	Bcat2	Transferase	Transferase
12038	Bche	Hydrolase	Hydrolase
12038	Bche	Serine Esterase	Hydrolase
12039	Bckdha	Oxidoreductase	Enzyme
12040	Bckdhb	Oxidoreductase	Enzyme
12041	Bckdk	Kinase	Transferase
12041	Bckdk	Transferase	Transferase
12042	Bcl10	Other	Other
12043	Bcl2	Other	Other
12044	Bcl2a1a	Other	Other
12048	Bcl2l1	Other	Other
12049	Bcl2l10	Other	Other
12050	Bcl2l2	Other	Other
12051	Bcl3	Activator	Other
12053	Bcl6	Activator	Other
12053	Bcl6	DNA-binding	Transcription regulator
12053	Bcl6	Repressor	Other
12054	Bcl7b	Other	Other
12055	Bcl7c	Other	Other
12057	Opn1sw	G-protein Coupled Receptor	Receptor
12057	Opn1sw	Photoreceptor Protein	Receptor
12057	Opn1sw	Receptor	Receptor
12057	Opn1sw	Retinal Protein	Receptor
12057	Opn1sw	Transducer	Transducer
12061	Bdkrb1	G-protein Coupled Receptor	Receptor
12061	Bdkrb1	Receptor	Receptor
12061	Bdkrb1	Transducer	Transducer
12062	Bdkrb2	G-protein Coupled Receptor	Receptor
12062	Bdkrb2	Receptor	Receptor
12062	Bdkrb2	Transducer	Transducer
12064	Bdnf	Growth Factor	Growth Factor
12068	Bet1	Other	Other
12069	Bex2	Other	Other
12070	Bex3	Other	Other
12075	Bfsp1	Eye Lens Protein	Other
12091	Glb1	Glycosidase	Hydrolase
12091	Glb1	Hydrolase	Hydrolase
12095	Bglap3	Other	Other
12096	Bglap	Other	Other
12097	Bglap2	Other	Other
12111	Bgn	Other	Other
12116	Bhmt	Methyltransferase	Transferase
12116	Bhmt	Transferase	Transferase
12121	Bicd1	Other	Other
12122	Bid	Other	Other
12123	Hrk	Other	Other
12124	Bik	Other	Other
12125	Bcl2l11	Other	Other
12140	Fabp7	Other	Other
12142	Prdm1	Developmental Protein	Other
12142	Prdm1	DNA-binding	Transcription regulator
12142	Prdm1	Methyltransferase	Transferase
12142	Prdm1	Repressor	Other
12142	Prdm1	Transferase	Transferase
12143	Blk	Kinase	Transferase
12143	Blk	Transferase	Transferase
12143	Blk	Tyrosine-protein Kinase	Transferase
12144	Blm	DNA-binding	Transcription regulator
12144	Blm	Helicase	Hydrolase
12144	Blm	Hydrolase	Hydrolase
12145	Cxcr5	G-protein Coupled Receptor	Receptor
12145	Cxcr5	Receptor	Receptor
12145	Cxcr5	Transducer	Transducer
12151	Bmi1	Chromatin Regulator	Transcription regulator
12151	Bmi1	Repressor	Other
12153	Bmp1	Cytokine	Cytokine
12153	Bmp1	Developmental Protein	Other
12153	Bmp1	Growth Factor	Growth Factor
12153	Bmp1	Hydrolase	Hydrolase
12153	Bmp1	Metalloprotease	Hydrolase
12153	Bmp1	Protease	Hydrolase
12154	Bmp10	Cytokine	Cytokine
12154	Bmp10	Developmental Protein	Other
12154	Bmp10	Growth Factor	Growth Factor
12155	Bmp15	Cytokine	Cytokine
12155	Bmp15	Growth Factor	Growth Factor
12156	Bmp2	Cytokine	Cytokine
12156	Bmp2	Developmental Protein	Other
12156	Bmp2	Growth Factor	Growth Factor
12159	Bmp4	Cytokine	Cytokine
12159	Bmp4	Developmental Protein	Other
12159	Bmp4	Growth Factor	Growth Factor
12160	Bmp5	Cytokine	Cytokine
12160	Bmp5	Developmental Protein	Other
12160	Bmp5	Growth Factor	Growth Factor
12161	Bmp6	Cytokine	Cytokine
12161	Bmp6	Developmental Protein	Other
12161	Bmp6	Growth Factor	Growth Factor
12162	Bmp7	Cytokine	Cytokine
12162	Bmp7	Developmental Protein	Other
12162	Bmp7	Growth Factor	Growth Factor
12163	Bmp8a	Cytokine	Cytokine
12163	Bmp8a	Developmental Protein	Other
12163	Bmp8a	Growth Factor	Growth Factor
12164	Bmp8b	Cytokine	Cytokine
12164	Bmp8b	Developmental Protein	Other
12164	Bmp8b	Growth Factor	Growth Factor
12165	Gdf2	Cytokine	Cytokine
12165	Gdf2	Growth Factor	Growth Factor
12166	Bmpr1a	Kinase	Transferase
12166	Bmpr1a	Receptor	Receptor
12166	Bmpr1a	Serine/threonine-protein Kinase	Transferase
12166	Bmpr1a	Transferase	Transferase
12167	Bmpr1b	Kinase	Transferase
12167	Bmpr1b	Receptor	Receptor
12167	Bmpr1b	Serine/threonine-protein Kinase	Transferase
12167	Bmpr1b	Transferase	Transferase
12168	Bmpr2	Kinase	Transferase
12168	Bmpr2	Receptor	Receptor
12168	Bmpr2	Serine/threonine-protein Kinase	Transferase
12168	Bmpr2	Transferase	Transferase
12169	Bmx	Kinase	Transferase
12169	Bmx	Transferase	Transferase
12169	Bmx	Tyrosine-protein Kinase	Transferase
12173	Bnc1	DNA-binding	Transcription regulator
12175	Bnip2	Other	Other
12176	Bnip3	Other	Other
12177	Bnip3l	Other	Other
12180	Smyd1	DNA-binding	Transcription regulator
12180	Smyd1	Methyltransferase	Transferase
12180	Smyd1	Repressor	Other
12180	Smyd1	Transferase	Transferase
12181	Bop1	Other	Other
12182	Bst1	Hydrolase	Hydrolase
12182	Bst1	Transferase	Transferase
12183	Bpgm	Hydrolase	Hydrolase
12183	Bpgm	Isomerase	Enzyme
12189	Brca1	Activator	Other
12189	Brca1	DNA-binding	Transcription regulator
12189	Brca1	Transferase	Transferase
12190	Brca2	DNA-binding	Transcription regulator
12192	Zfp36l1	Developmental Protein	Other
12192	Zfp36l1	DNA-binding	Transcription regulator
12192	Zfp36l1	Ribonucleoprotein	Translation regulator
12192	Zfp36l1	RNA-binding	Translation regulator
12193	Zfp36l2	Developmental Protein	Other
12193	Zfp36l2	DNA-binding	Transcription regulator
12193	Zfp36l2	Ribonucleoprotein	Translation regulator
12193	Zfp36l2	RNA-binding	Translation regulator
12209	Brs3	G-protein Coupled Receptor	Receptor
12209	Brs3	Receptor	Receptor
12209	Brs3	Transducer	Transducer
12211	Birc6	Protease Inhibitor	Protein metabolism regulator
12211	Birc6	Thiol Protease Inhibitor	Protein metabolism regulator
12211	Birc6	Transferase	Transferase
12212	Chic1	Other	Other
12215	Bsg	Other	Other
12217	Bsn	Other	Other
12223	Btc	Growth Factor	Growth Factor
12223	Btc	Mitogen	Other
12224	Klf5	Activator	Other
12224	Klf5	DNA-binding	Transcription regulator
12226	Btg1	Other	Other
12227	Btg2	Other	Other
12228	Btg3	Other	Other
12229	Btk	Kinase	Transferase
12229	Btk	Transferase	Transferase
12229	Btk	Tyrosine-protein Kinase	Transferase
12231	Btn1a1	Other	Other
12234	Btrc	Other	Other
12235	Bub1	Kinase	Transferase
12235	Bub1	Serine/threonine-protein Kinase	Transferase
12235	Bub1	Transferase	Transferase
12236	Bub1b	Kinase	Transferase
12236	Bub1b	Serine/threonine-protein Kinase	Transferase
12236	Bub1b	Transferase	Transferase
12237	Bub3	Other	Other
12238	Commd3	Other	Other
12257	Tspo	Receptor	Receptor
12258	Serping1	Protease Inhibitor	Protein metabolism regulator
12258	Serping1	Serine Protease Inhibitor	Protein metabolism regulator
12259	C1qa	Other	Other
12260	C1qb	Other	Other
12261	C1qbp	Other	Other
12262	C1qc	Other	Other
12263	C2	Hydrolase	Hydrolase
12263	C2	Protease	Hydrolase
12263	C2	Serine Protease	Hydrolase
12265	Ciita	Activator	Other
12265	Ciita	Acyltransferase	Transferase
12265	Ciita	Kinase	Transferase
12265	Ciita	Transferase	Transferase
12266	C3	Other	Other
12267	C3ar1	G-protein Coupled Receptor	Receptor
12267	C3ar1	Receptor	Receptor
12267	C3ar1	Transducer	Transducer
12268	C4b	Other	Other
12269	C4bp	Other	Other
12273	C5ar1	G-protein Coupled Receptor	Receptor
12273	C5ar1	Receptor	Receptor
12273	C5ar1	Transducer	Transducer
12279	C9	Other	Other
12282	Hyou1	Chaperone	Other
12283	Cab39	Other	Other
12286	Cacna1a	Calcium Channel	Ion Channel
12286	Cacna1a	Ion Channel	Ion Channel
12286	Cacna1a	Voltage-gated Channel	Ion Channel
12287	Cacna1b	Calcium Channel	Ion Channel
12287	Cacna1b	Ion Channel	Ion Channel
12287	Cacna1b	Voltage-gated Channel	Ion Channel
12288	Cacna1c	Calcium Channel	Ion Channel
12288	Cacna1c	Calmodulin-binding	Other
12288	Cacna1c	Ion Channel	Ion Channel
12288	Cacna1c	Voltage-gated Channel	Ion Channel
12289	Cacna1d	Calcium Channel	Ion Channel
12289	Cacna1d	Ion Channel	Ion Channel
12289	Cacna1d	Voltage-gated Channel	Ion Channel
12290	Cacna1e	Calcium Channel	Ion Channel
12290	Cacna1e	Ion Channel	Ion Channel
12290	Cacna1e	Voltage-gated Channel	Ion Channel
12292	Cacna1s	Calcium Channel	Ion Channel
12292	Cacna1s	Calmodulin-binding	Other
12292	Cacna1s	Ion Channel	Ion Channel
12292	Cacna1s	Voltage-gated Channel	Ion Channel
12293	Cacna2d1	Calcium Channel	Ion Channel
12293	Cacna2d1	Ion Channel	Ion Channel
12293	Cacna2d1	Voltage-gated Channel	Ion Channel
12294	Cacna2d3	Calcium Channel	Ion Channel
12294	Cacna2d3	Ion Channel	Ion Channel
12294	Cacna2d3	Voltage-gated Channel	Ion Channel
12295	Cacnb1	Calcium Channel	Ion Channel
12295	Cacnb1	Ion Channel	Ion Channel
12295	Cacnb1	Voltage-gated Channel	Ion Channel
12296	Cacnb2	Calcium Channel	Ion Channel
12296	Cacnb2	Ion Channel	Ion Channel
12296	Cacnb2	Voltage-gated Channel	Ion Channel
12297	Cacnb3	Calcium Channel	Ion Channel
12297	Cacnb3	Ion Channel	Ion Channel
12297	Cacnb3	Voltage-gated Channel	Ion Channel
12298	Cacnb4	Calcium Channel	Ion Channel
12298	Cacnb4	Ion Channel	Ion Channel
12298	Cacnb4	Voltage-gated Channel	Ion Channel
12299	Cacng1	Calcium Channel	Ion Channel
12299	Cacng1	Ion Channel	Ion Channel
12299	Cacng1	Voltage-gated Channel	Ion Channel
12300	Cacng2	Calcium Channel	Ion Channel
12300	Cacng2	Ion Channel	Ion Channel
12300	Cacng2	Voltage-gated Channel	Ion Channel
12301	Cacybp	Other	Other
12304	Pdia4	Isomerase	Enzyme
12305	Ddr1	Kinase	Transferase
12305	Ddr1	Receptor	Receptor
12305	Ddr1	Transferase	Transferase
12305	Ddr1	Tyrosine-protein Kinase	Transferase
12306	Anxa2	Other	Other
12307	Calb1	Other	Other
12308	Calb2	Other	Other
12309	S100g	Other	Other
12310	Calca	Hormone	Hormone
12310	Calca	Hormone	Hormone
12311	Calcr	G-protein Coupled Receptor	Receptor
12311	Calcr	Receptor	Receptor
12311	Calcr	Transducer	Transducer
12313	Calm1	Other	Other
12314	Calm2	Other	Other
12315	Calm3	Other	Other
12316	Aspm	Calmodulin-binding	Other
12317	Calr	Chaperone	Other
12319	Car8	Other	Other
12321	Calu	Other	Other
12322	Camk2a	Calmodulin-binding	Other
12322	Camk2a	Kinase	Transferase
12322	Camk2a	Serine/threonine-protein Kinase	Transferase
12322	Camk2a	Transferase	Transferase
12323	Camk2b	Calmodulin-binding	Other
12323	Camk2b	Kinase	Transferase
12323	Camk2b	Serine/threonine-protein Kinase	Transferase
12323	Camk2b	Transferase	Transferase
12325	Camk2g	Calmodulin-binding	Other
12325	Camk2g	Developmental Protein	Other
12325	Camk2g	Kinase	Transferase
12325	Camk2g	Serine/threonine-protein Kinase	Transferase
12325	Camk2g	Transferase	Transferase
12326	Camk4	Calmodulin-binding	Other
12326	Camk4	Kinase	Transferase
12326	Camk4	Serine/threonine-protein Kinase	Transferase
12326	Camk4	Transferase	Transferase
12328	Caml	Other	Other
12330	Canx	Chaperone	Other
12331	Cap1	Actin-binding	Actin-binding and motor protein
12332	Capg	Actin-binding	Actin-binding and motor protein
12332	Capg	Actin Capping	Actin-binding and motor protein
12333	Capn1	Hydrolase	Hydrolase
12333	Capn1	Protease	Hydrolase
12333	Capn1	Thiol Protease	Hydrolase
12334	Capn2	Hydrolase	Hydrolase
12334	Capn2	Protease	Hydrolase
12334	Capn2	Thiol Protease	Hydrolase
12335	Capn3	Hydrolase	Hydrolase
12335	Capn3	Protease	Hydrolase
12335	Capn3	Thiol Protease	Hydrolase
12336	Capns1	Other	Other
12337	Capn5	Hydrolase	Hydrolase
12337	Capn5	Protease	Hydrolase
12337	Capn5	Thiol Protease	Hydrolase
12338	Capn6	Other	Other
12339	Capn7	Hydrolase	Hydrolase
12339	Capn7	Protease	Hydrolase
12339	Capn7	Thiol Protease	Hydrolase
12340	Capza1	Actin-binding	Actin-binding and motor protein
12340	Capza1	Actin Capping	Actin-binding and motor protein
12343	Capza2	Actin-binding	Actin-binding and motor protein
12343	Capza2	Actin Capping	Actin-binding and motor protein
12344	Capza3	Actin-binding	Actin-binding and motor protein
12344	Capza3	Actin Capping	Actin-binding and motor protein
12345	Capzb	Actin-binding	Actin-binding and motor protein
12345	Capzb	Actin Capping	Actin-binding and motor protein
12346	Car1	Lyase	Enzyme
12348	Car11	Other	Other
12349	Car2	Lyase	Enzyme
12350	Car3	Lyase	Enzyme
12351	Car4	Lyase	Enzyme
12352	Car5a	Lyase	Enzyme
12353	Car6	Lyase	Enzyme
12354	Car7	Lyase	Enzyme
12355	Nr1i3	Activator	Other
12355	Nr1i3	DNA-binding	Transcription regulator
12355	Nr1i3	Receptor	Receptor
12359	Cat	Mitogen	Other
12359	Cat	Oxidoreductase	Enzyme
12359	Cat	Peroxidase	Enzyme
12361	Cask	Calmodulin-binding	Other
12361	Cask	Kinase	Transferase
12361	Cask	Serine/threonine-protein Kinase	Transferase
12361	Cask	Transferase	Transferase
12362	Casp1	Hydrolase	Hydrolase
12362	Casp1	Protease	Hydrolase
12362	Casp1	Thiol Protease	Hydrolase
12363	Casp4	Hydrolase	Hydrolase
12363	Casp4	Protease	Hydrolase
12363	Casp4	Thiol Protease	Hydrolase
12364	Casp12	Hydrolase	Hydrolase
12364	Casp12	Protease	Hydrolase
12364	Casp12	Thiol Protease	Hydrolase
12365	Casp14	Hydrolase	Hydrolase
12365	Casp14	Protease	Hydrolase
12365	Casp14	Thiol Protease	Hydrolase
12366	Casp2	Hydrolase	Hydrolase
12366	Casp2	Protease	Hydrolase
12366	Casp2	Thiol Protease	Hydrolase
12367	Casp3	Hydrolase	Hydrolase
12367	Casp3	Protease	Hydrolase
12367	Casp3	Thiol Protease	Hydrolase
12368	Casp6	Hydrolase	Hydrolase
12368	Casp6	Protease	Hydrolase
12368	Casp6	Thiol Protease	Hydrolase
12369	Casp7	Hydrolase	Hydrolase
12369	Casp7	Protease	Hydrolase
12369	Casp7	Thiol Protease	Hydrolase
12370	Casp8	Hydrolase	Hydrolase
12370	Casp8	Protease	Hydrolase
12370	Casp8	Thiol Protease	Hydrolase
12371	Casp9	Hydrolase	Hydrolase
12371	Casp9	Protease	Hydrolase
12371	Casp9	Thiol Protease	Hydrolase
12372	Casq1	Muscle Protein	Actin-binding and motor protein
12373	Casq2	Muscle Protein	Actin-binding and motor protein
12374	Casr	G-protein Coupled Receptor	Receptor
12374	Casr	Receptor	Receptor
12374	Casr	Transducer	Transducer
12380	Cast	Protease Inhibitor	Protein metabolism regulator
12380	Cast	Thiol Protease Inhibitor	Protein metabolism regulator
12385	Ctnna1	Other	Other
12386	Ctnna2	Developmental Protein	Other
12387	Ctnnb1	Activator	Other
12388	Ctnnd1	Other	Other
12389	Cav1	Other	Other
12390	Cav2	Other	Other
12391	Cav3	Other	Other
12393	Runx2	DNA-binding	Transcription regulator
12394	Runx1	Activator	Other
12394	Runx1	DNA-binding	Transcription regulator
12394	Runx1	Repressor	Other
12395	Runx1t1	DNA-binding	Transcription regulator
12395	Runx1t1	Repressor	Other
12396	Cbfa2t2	Repressor	Other
12398	Cbfa2t3	Repressor	Other
12399	Runx3	Activator	Other
12399	Runx3	DNA-binding	Transcription regulator
12400	Cbfb	Other	Other
12401	Serpina6	Other	Other
12402	Cbl	Transferase	Transferase
12404	Cbln1	Other	Other
12405	Cbln2	Other	Other
12406	Serpinh1	Chaperone	Other
12408	Cbr1	Oxidoreductase	Enzyme
12409	Cbr2	Oxidoreductase	Enzyme
12411	Cbs	Lyase	Enzyme
12412	Cbx1	Other	Other
12416	Cbx2	Chromatin Regulator	Transcription regulator
12416	Cbx2	DNA-binding	Transcription regulator
12416	Cbx2	Repressor	Other
12417	Cbx3	Chromatin Regulator	Transcription regulator
12417	Cbx3	Repressor	Other
12418	Cbx4	Chromatin Regulator	Transcription regulator
12418	Cbx4	Repressor	Other
12418	Cbx4	Transferase	Transferase
12419	Cbx5	Other	Other
12421	Rb1cc1	Other	Other
12424	Cck	Hormone	Hormone
12425	Cckar	G-protein Coupled Receptor	Receptor
12425	Cckar	Receptor	Receptor
12425	Cckar	Transducer	Transducer
12426	Cckbr	G-protein Coupled Receptor	Receptor
12426	Cckbr	Receptor	Receptor
12426	Cckbr	Transducer	Transducer
12427	Ccna1	Cyclin	Other
12427	Ccna1	Developmental Protein	Other
12428	Ccna2	Cyclin	Other
12442	Ccnb2	Cyclin	Other
12443	Ccnd1	Cyclin	Other
12443	Ccnd1	Repressor	Other
12444	Ccnd2	Cyclin	Other
12445	Ccnd3	Cyclin	Other
12447	Ccne1	Cyclin	Other
12448	Ccne2	Cyclin	Other
12449	Ccnf	Cyclin	Other
12450	Ccng1	Cyclin	Other
12452	Ccng2	Cyclin	Other
12453	Ccni	Cyclin	Other
12454	Ccnk	Cyclin	Other
12455	Ccnt1	Cyclin	Other
12457	Noct	Hydrolase	Hydrolase
12457	Noct	Repressor	Other
12457	Noct	RNA-binding	Translation regulator
12458	Ccr6	G-protein Coupled Receptor	Receptor
12458	Ccr6	Receptor	Receptor
12458	Ccr6	Transducer	Transducer
12460	Ccs	Chaperone	Other
12461	Cct2	Chaperone	Other
12462	Cct3	Chaperone	Other
12464	Cct4	Chaperone	Other
12465	Cct5	Chaperone	Other
12466	Cct6a	Chaperone	Other
12467	Cct6b	Chaperone	Other
12468	Cct7	Chaperone	Other
12469	Cct8	Chaperone	Other
12475	Cd14	Other	Other
12476	Cd151	Other	Other
12477	Ctla4	Other	Other
12478	Cd19	Other	Other
12479	Cd1d1	Other	Other
12480	Cd1d2	Other	Other
12481	Cd2	Other	Other
12482	Ms4a1	Other	Other
12483	Cd22	Other	Other
12484	Cd24a	Other	Other
12487	Cd28	Other	Other
12488	Cd2ap	Other	Other
12489	Cd33	Other	Other
12490	Cd34	Other	Other
12491	Cd36	Receptor	Receptor
12492	Scarb2	Receptor	Receptor
12493	Cd37	Other	Other
12494	Cd38	Hydrolase	Hydrolase
12494	Cd38	Transferase	Transferase
12495	Entpd1	Hydrolase	Hydrolase
12496	Entpd2	Hydrolase	Hydrolase
12499	Entpd5	Hydrolase	Hydrolase
12500	Cd3d	Receptor	Receptor
12501	Cd3e	Receptor	Receptor
12502	Cd3g	Receptor	Receptor
12503	Cd247	Receptor	Receptor
12504	Cd4	Other	Other
12505	Cd44	Receptor	Receptor
12506	Cd48	Other	Other
12507	Cd5	Other	Other
12508	Cd53	Other	Other
12509	Cd59a	Other	Other
12511	Cd6	Other	Other
12512	Cd63	Other	Other
12514	Cd68	Other	Other
12515	Cd69	Other	Other
12516	Cd7	Receptor	Receptor
12517	Cd72	Other	Other
12518	Cd79a	Other	Other
12519	Cd80	Receptor	Receptor
12520	Cd81	Other	Other
12521	Cd82	Other	Other
12522	Cd83	Other	Other
12523	Cd84	Receptor	Receptor
12524	Cd86	Receptor	Receptor
12525	Cd8a	Other	Other
12526	Cd8b1	Other	Other
12527	Cd9	Other	Other
12530	Cdc25a	Hydrolase	Hydrolase
12530	Cdc25a	Protein Phosphatase	Hydrolase
12531	Cdc25b	Hydrolase	Hydrolase
12531	Cdc25b	Protein Phosphatase	Hydrolase
12532	Cdc25c	Hydrolase	Hydrolase
12532	Cdc25c	Protein Phosphatase	Hydrolase
12534	Cdk1	Kinase	Transferase
12534	Cdk1	Serine/threonine-protein Kinase	Transferase
12534	Cdk1	Transferase	Transferase
12537	Cdk11b	Kinase	Transferase
12537	Cdk11b	Serine/threonine-protein Kinase	Transferase
12537	Cdk11b	Transferase	Transferase
12539	Cdc37	Chaperone	Other
12540	Cdc42	Hydrolase	Hydrolase
12544	Cdc45	Other	Other
12545	Cdc7	Kinase	Transferase
12545	Cdc7	Serine/threonine-protein Kinase	Transferase
12545	Cdc7	Transferase	Transferase
12549	Arhgap31	GTPase Activation	Other
12550	Cdh1	Other	Other
12552	Cdh11	Other	Other
12554	Cdh13	Other	Other
12555	Cdh15	Other	Other
12556	Cdh16	Other	Other
12557	Cdh17	Other	Other
12558	Cdh2	Other	Other
12560	Cdh3	Other	Other
12561	Cdh4	Other	Other
12562	Cdh5	Other	Other
12563	Cdh6	Other	Other
12564	Cdh8	Other	Other
12565	Cdh9	Other	Other
12566	Cdk2	Kinase	Transferase
12566	Cdk2	Serine/threonine-protein Kinase	Transferase
12566	Cdk2	Transferase	Transferase
12567	Cdk4	Kinase	Transferase
12567	Cdk4	Serine/threonine-protein Kinase	Transferase
12567	Cdk4	Transferase	Transferase
12568	Cdk5	Kinase	Transferase
12568	Cdk5	Serine/threonine-protein Kinase	Transferase
12568	Cdk5	Transferase	Transferase
12569	Cdk5r1	Other	Other
12570	Cdk5r2	Other	Other
12571	Cdk6	Kinase	Transferase
12571	Cdk6	Serine/threonine-protein Kinase	Transferase
12571	Cdk6	Transferase	Transferase
12572	Cdk7	Kinase	Transferase
12572	Cdk7	Serine/threonine-protein Kinase	Transferase
12572	Cdk7	Transferase	Transferase
12575	Cdkn1a	Protein Kinase Inhibitor	Protein metabolism regulator
12576	Cdkn1b	Protein Kinase Inhibitor	Protein metabolism regulator
12577	Cdkn1c	Protein Kinase Inhibitor	Protein metabolism regulator
12578	Cdkn2a	DNA-binding	Transcription regulator
12578	Cdkn2a	Other	Other
12579	Cdkn2b	Other	Other
12580	Cdkn2c	Other	Other
12581	Cdkn2d	Other	Other
12583	Cdo1	Dioxygenase	Enzyme
12583	Cdo1	Oxidoreductase	Enzyme
12585	Cdr2	Other	Other
12587	Mia	Growth Factor	Growth Factor
12589	Ift81	Developmental Protein	Other
12590	Cdx1	Activator	Other
12590	Cdx1	Developmental Protein	Other
12590	Cdx1	DNA-binding	Transcription regulator
12591	Cdx2	Activator	Other
12591	Cdx2	Developmental Protein	Other
12591	Cdx2	DNA-binding	Transcription regulator
12592	Cdx4	Developmental Protein	Other
12592	Cdx4	DNA-binding	Transcription regulator
12593	Cdyl	Acyltransferase	Transferase
12593	Cdyl	Lyase	Enzyme
12593	Cdyl	Repressor	Other
12593	Cdyl	Transferase	Transferase
12606	Cebpa	Activator	Other
12606	Cebpa	Developmental Protein	Other
12606	Cebpa	DNA-binding	Transcription regulator
12607	Cebpz	Activator	Other
12608	Cebpb	Activator	Other
12608	Cebpb	DNA-binding	Transcription regulator
12609	Cebpd	Activator	Other
12609	Cebpd	DNA-binding	Transcription regulator
12611	Cebpg	Activator	Other
12611	Cebpg	DNA-binding	Transcription regulator
12613	Cel	Hydrolase	Hydrolase
12613	Cel	Serine Esterase	Hydrolase
12614	Celsr1	Developmental Protein	Other
12614	Celsr1	G-protein Coupled Receptor	Receptor
12614	Celsr1	Receptor	Receptor
12614	Celsr1	Transducer	Transducer
12615	Cenpa	DNA-binding	Transcription regulator
12616	Cenpb	DNA-binding	Transcription regulator
12617	Cenpc1	DNA-binding	Transcription regulator
12622	Cer1	Cytokine	Cytokine
12623	Ces1g	Hydrolase	Hydrolase
12623	Ces1g	Serine Esterase	Hydrolase
12626	Cetn3	Other	Other
12627	Cfc1	Developmental Protein	Other
12628	Cfh	Other	Other
12630	Cfi	Hydrolase	Hydrolase
12630	Cfi	Protease	Hydrolase
12630	Cfi	Serine Protease	Hydrolase
12631	Cfl1	Actin-binding	Actin-binding and motor protein
12632	Cfl2	Actin-binding	Actin-binding and motor protein
12633	Cflar	Other	Other
12638	Cftr	Ion Channel	Ion Channel
12638	Cftr	Isomerase	Enzyme
12638	Cftr	Chloride Channel	Ion Channel
12640	Cga	Hormone	Hormone
12642	Ch25h	Monooxygenase	Enzyme
12642	Ch25h	Oxidoreductase	Enzyme
12643	Chad	Other	Other
12647	Chat	Acyltransferase	Transferase
12647	Chat	Transferase	Transferase
12648	Chd1	Chromatin Regulator	Transcription regulator
12648	Chd1	DNA-binding	Transcription regulator
12648	Chd1	Helicase	Hydrolase
12648	Chd1	Hydrolase	Hydrolase
12649	Chek1	Kinase	Transferase
12649	Chek1	Serine/threonine-protein Kinase	Transferase
12649	Chek1	Transferase	Transferase
12651	Chkb	Kinase	Transferase
12651	Chkb	Transferase	Transferase
12652	Chga	Other	Other
12653	Chgb	Other	Other
12654	Chil1	Antimicrobial	Antimicrobial
12655	Chil3	Glycosidase	Hydrolase
12655	Chil3	Hydrolase	Hydrolase
12659	Ovgp1	Other	Other
12660	Chka	Kinase	Transferase
12660	Chka	Transferase	Transferase
12661	Chl1	Developmental Protein	Other
12662	Chm	GTPase Activation	Other
12663	Chml	GTPase Activation	Other
12667	Chrd	Developmental Protein	Other
12669	Chrm1	G-protein Coupled Receptor	Receptor
12669	Chrm1	Receptor	Receptor
12669	Chrm1	Transducer	Transducer
12671	Chrm3	G-protein Coupled Receptor	Receptor
12671	Chrm3	Receptor	Receptor
12671	Chrm3	Transducer	Transducer
12672	Chrm4	G-protein Coupled Receptor	Receptor
12672	Chrm4	Receptor	Receptor
12672	Chrm4	Transducer	Transducer
12675	Chuk	Kinase	Transferase
12675	Chuk	Serine/threonine-protein Kinase	Transferase
12675	Chuk	Transferase	Transferase
12677	Vsx2	Activator	Other
12677	Vsx2	Developmental Protein	Other
12677	Vsx2	DNA-binding	Transcription regulator
12677	Vsx2	Repressor	Other
12683	Cidea	Activator	Other
12684	Cideb	Other	Other
12686	Elovl3	Transferase	Transferase
12695	Patj	Other	Other
12696	Cirbp	Activator	Other
12696	Cirbp	Repressor	Other
12696	Cirbp	RNA-binding	Translation regulator
12700	Cish	Signal Transduction Inhibitor	Other
12702	Socs3	Signal Transduction Inhibitor	Other
12703	Socs1	Signal Transduction Inhibitor	Other
12704	Cit	Developmental Protein	Other
12704	Cit	Kinase	Transferase
12704	Cit	Serine/threonine-protein Kinase	Transferase
12704	Cit	Transferase	Transferase
12705	Cited1	Activator	Other
12705	Cited1	Developmental Protein	Other
12709	Ckb	Kinase	Transferase
12709	Ckb	Transferase	Transferase
12715	Ckm	Kinase	Transferase
12715	Ckm	Transferase	Transferase
12716	Ckmt1	Kinase	Transferase
12716	Ckmt1	Transferase	Transferase
12721	Coro1a	Actin-binding	Actin-binding and motor protein
12722	Clca3a1	Hydrolase	Hydrolase
12722	Clca3a1	Metalloprotease	Hydrolase
12722	Clca3a1	Protease	Hydrolase
12723	Clcn1	Ion Channel	Ion Channel
12723	Clcn1	Voltage-gated Channel	Ion Channel
12723	Clcn1	Chloride Channel	Ion Channel
12724	Clcn2	Ion Channel	Ion Channel
12724	Clcn2	Voltage-gated Channel	Ion Channel
12724	Clcn2	Chloride Channel	Ion Channel
12725	Clcn3	Other	Other
12727	Clcn4	Other	Other
12728	Clcn5	Other	Other
12729	Clns1a	Other	Other
12733	Clcnka	Ion Channel	Ion Channel
12733	Clcnka	Voltage-gated Channel	Ion Channel
12733	Clcnka	Chloride Channel	Ion Channel
12737	Cldn1	Other	Other
12738	Cldn2	Other	Other
12739	Cldn3	Other	Other
12740	Cldn4	Ion Channel	Ion Channel
12740	Cldn4	Chloride Channel	Ion Channel
12741	Cldn5	Other	Other
12745	Clgn	Chaperone	Other
12745	Clgn	Developmental Protein	Other
12747	Clk1	Kinase	Transferase
12747	Clk1	Serine/threonine-protein Kinase	Transferase
12747	Clk1	Transferase	Transferase
12747	Clk1	Tyrosine-protein Kinase	Transferase
12748	Clk2	Kinase	Transferase
12748	Clk2	Serine/threonine-protein Kinase	Transferase
12748	Clk2	Transferase	Transferase
12748	Clk2	Tyrosine-protein Kinase	Transferase
12750	Clk4	Kinase	Transferase
12750	Clk4	Serine/threonine-protein Kinase	Transferase
12750	Clk4	Transferase	Transferase
12750	Clk4	Tyrosine-protein Kinase	Transferase
12751	Tpp1	Hydrolase	Hydrolase
12751	Tpp1	Protease	Hydrolase
12751	Tpp1	Serine Protease	Hydrolase
12752	Cln3	Other	Other
12753	Clock	Activator	Other
12753	Clock	Acyltransferase	Transferase
12753	Clock	DNA-binding	Transcription regulator
12753	Clock	Transferase	Transferase
12757	Clta	Other	Other
12759	Clu	Chaperone	Other
12763	Cmah	Oxidoreductase	Enzyme
12764	Cmas	Nucleotidyltransferase	Transferase
12764	Cmas	Transferase	Transferase
12765	Cxcr2	G-protein Coupled Receptor	Receptor
12765	Cxcr2	Receptor	Receptor
12765	Cxcr2	Transducer	Transducer
12766	Cxcr3	G-protein Coupled Receptor	Receptor
12766	Cxcr3	Receptor	Receptor
12766	Cxcr3	Transducer	Transducer
12767	Cxcr4	G-protein Coupled Receptor	Receptor
12767	Cxcr4	Receptor	Receptor
12767	Cxcr4	Transducer	Transducer
12768	Ccr1	G-protein Coupled Receptor	Receptor
12768	Ccr1	Receptor	Receptor
12768	Ccr1	Transducer	Transducer
12769	Ccr9	G-protein Coupled Receptor	Receptor
12769	Ccr9	Receptor	Receptor
12769	Ccr9	Transducer	Transducer
12770	Ccr1l1	G-protein Coupled Receptor	Receptor
12770	Ccr1l1	Receptor	Receptor
12770	Ccr1l1	Transducer	Transducer
12771	Ccr3	G-protein Coupled Receptor	Receptor
12771	Ccr3	Receptor	Receptor
12771	Ccr3	Transducer	Transducer
12772	Ccr2	G-protein Coupled Receptor	Receptor
12772	Ccr2	Receptor	Receptor
12772	Ccr2	Transducer	Transducer
12773	Ccr4	G-protein Coupled Receptor	Receptor
12773	Ccr4	Receptor	Receptor
12773	Ccr4	Transducer	Transducer
12774	Ccr5	G-protein Coupled Receptor	Receptor
12774	Ccr5	Receptor	Receptor
12774	Ccr5	Transducer	Transducer
12775	Ccr7	G-protein Coupled Receptor	Receptor
12775	Ccr7	Receptor	Receptor
12775	Ccr7	Transducer	Transducer
12776	Ccr8	G-protein Coupled Receptor	Receptor
12776	Ccr8	Receptor	Receptor
12776	Ccr8	Transducer	Transducer
12777	Ccr10	G-protein Coupled Receptor	Receptor
12777	Ccr10	Receptor	Receptor
12777	Ccr10	Transducer	Transducer
12778	Ackr3	Developmental Protein	Other
12778	Ackr3	G-protein Coupled Receptor	Receptor
12778	Ackr3	Receptor	Receptor
12778	Ackr3	Transducer	Transducer
12780	Abcc2	Translocase	Enzyme
12785	Cnbp	DNA-binding	Transcription regulator
12785	Cnbp	Repressor	Other
12788	Cnga1	Ion Channel	Ion Channel
12788	Cnga1	Ligand-gated Ion Channel	Ion Channel
12789	Cnga2	Calmodulin-binding	Other
12789	Cnga2	Ion Channel	Ion Channel
12789	Cnga2	Ligand-gated Ion Channel	Ion Channel
12790	Cnga3	Ion Channel	Ion Channel
12790	Cnga3	Ligand-gated Ion Channel	Ion Channel
12793	Cnih1	Other	Other
12794	Cnih2	Other	Other
12795	Plk3	Kinase	Transferase
12795	Plk3	Serine/threonine-protein Kinase	Transferase
12795	Plk3	Transferase	Transferase
12796	Camp	Antibiotic	Antimicrobial
12796	Camp	Antimicrobial	Antimicrobial
12797	Cnn1	Actin-binding	Actin-binding and motor protein
12797	Cnn1	Calmodulin-binding	Other
12798	Cnn2	Actin-binding	Actin-binding and motor protein
12798	Cnn2	Calmodulin-binding	Other
12799	Cnp	Hydrolase	Hydrolase
12799	Cnp	RNA-binding	Translation regulator
12801	Cnr1	G-protein Coupled Receptor	Receptor
12801	Cnr1	Receptor	Receptor
12801	Cnr1	Transducer	Transducer
12802	Cnr2	G-protein Coupled Receptor	Receptor
12802	Cnr2	Receptor	Receptor
12802	Cnr2	Transducer	Transducer
12803	Cntf	Developmental Protein	Other
12803	Cntf	Growth Factor	Growth Factor
12804	Cntfr	Receptor	Receptor
12805	Cntn1	Other	Other
12807	Hps3	Other	Other
12808	Cobl	Actin-binding	Actin-binding and motor protein
12810	Coch	Other	Other
12812	Coil	Other	Other
12813	Col10a1	Other	Other
12814	Col11a1	Other	Other
12815	Col11a2	Other	Other
12816	Col12a1	Other	Other
12817	Col13a1	Developmental Protein	Other
12817	Col13a1	Heparin-binding	Other
12818	Col14a1	Other	Other
12819	Col15a1	Other	Other
12821	Col17a1	Other	Other
12822	Col18a1	Other	Other
12823	Col19a1	Developmental Protein	Other
12824	Col2a1	Other	Other
12825	Col3a1	Other	Other
12826	Col4a1	Other	Other
12827	Col4a2	Other	Other
12828	Col4a3	Other	Other
12829	Col4a4	Other	Other
12831	Col5a1	Heparin-binding	Other
12832	Col5a2	Other	Other
12833	Col6a1	Other	Other
12834	Col6a2	Other	Other
12836	Col7a1	Protease Inhibitor	Protein metabolism regulator
12836	Col7a1	Serine Protease Inhibitor	Protein metabolism regulator
12837	Col8a1	Other	Other
12839	Col9a1	Other	Other
12840	Col9a2	Other	Other
12842	Col1a1	Other	Other
12843	Col1a2	Other	Other
12845	Comp	Heparin-binding	Other
12846	Comt	Methyltransferase	Transferase
12846	Comt	Transferase	Transferase
12847	Copa	Hormone	Hormone
12848	Cops2	Other	Other
12850	Coq7	Monooxygenase	Enzyme
12850	Coq7	Oxidoreductase	Enzyme
12854	Cort	Hormone	Hormone
12856	Cox17	Chaperone	Other
12857	Cox4i1	Oxidoreductase	Enzyme
12858	Cox5a	Other	Other
12859	Cox5b	Other	Other
12861	Cox6a1	Oxidoreductase	Enzyme
12862	Cox6a2	Oxidoreductase	Enzyme
12864	Cox6c	Other	Other
12865	Cox7a1	Oxidoreductase	Enzyme
12866	Cox7a2	Oxidoreductase	Enzyme
12867	Cox7c	Other	Other
12868	Cox8a	Other	Other
12869	Cox8b	Other	Other
12870	Cp	Oxidoreductase	Enzyme
12873	Cpa3	Carboxypeptidase	Hydrolase
12873	Cpa3	Hydrolase	Hydrolase
12873	Cpa3	Metalloprotease	Hydrolase
12873	Cpa3	Protease	Hydrolase
12874	Cpd	Carboxypeptidase	Hydrolase
12874	Cpd	Hydrolase	Hydrolase
12874	Cpd	Metalloprotease	Hydrolase
12874	Cpd	Protease	Hydrolase
12876	Cpe	Carboxypeptidase	Hydrolase
12876	Cpe	Hydrolase	Hydrolase
12876	Cpe	Metalloprotease	Hydrolase
12876	Cpe	Protease	Hydrolase
12877	Cpeb1	Activator	Other
12877	Cpeb1	Repressor	Other
12877	Cpeb1	Ribonucleoprotein	Translation regulator
12877	Cpeb1	RNA-binding	Translation regulator
12879	Cys1	Other	Other
12889	Cplx1	Other	Other
12890	Cplx2	Other	Other
12891	Cpne6	Other	Other
12892	Cpox	Oxidoreductase	Enzyme
12894	Cpt1a	Acyltransferase	Transferase
12894	Cpt1a	Transferase	Transferase
12895	Cpt1b	Acyltransferase	Transferase
12895	Cpt1b	Transferase	Transferase
12896	Cpt2	Acyltransferase	Transferase
12896	Cpt2	Transferase	Transferase
12902	Cr2	Receptor	Receptor
12903	Crabp1	Other	Other
12904	Crabp2	Other	Other
12905	Cradd	Other	Other
12908	Crat	Acyltransferase	Transferase
12908	Crat	Transferase	Transferase
12909	Crcp	Other	Other
12912	Creb1	Activator	Other
12912	Creb1	DNA-binding	Transcription regulator
12913	Creb3	Activator	Other
12913	Creb3	DNA-binding	Transcription regulator
12913	Creb3	Repressor	Other
12914	Crebbp	Activator	Other
12914	Crebbp	Acyltransferase	Transferase
12914	Crebbp	Transferase	Transferase
12915	Atf6b	Activator	Other
12915	Atf6b	DNA-binding	Transcription regulator
12916	Crem	Activator	Other
12916	Crem	DNA-binding	Transcription regulator
12916	Crem	Repressor	Other
12918	Crh	Hormone	Hormone
12919	Crhbp	Other	Other
12921	Crhr1	G-protein Coupled Receptor	Receptor
12921	Crhr1	Receptor	Receptor
12921	Crhr1	Transducer	Transducer
12922	Crhr2	G-protein Coupled Receptor	Receptor
12922	Crhr2	Receptor	Receptor
12922	Crhr2	Transducer	Transducer
12925	Crip1	Other	Other
12927	Bcar1	Other	Other
12928	Crk	Other	Other
12929	Crkl	Other	Other
12931	Crlf1	Receptor	Receptor
12933	Crmp1	Other	Other
12934	Dpysl2	Developmental Protein	Other
12936	Pcdha4	Other	Other
12939	Pcdha7	Other	Other
12943	Pcdha10	Other	Other
12944	Crp	Other	Other
12945	Dmbt1	Developmental Protein	Other
12946	Cr1l	Developmental Protein	Other
12946	Cr1l	Receptor	Receptor
12950	Hapln1	Other	Other
12951	Crx	Activator	Other
12951	Crx	Developmental Protein	Other
12951	Crx	DNA-binding	Transcription regulator
12952	Cry1	Photoreceptor Protein	Receptor
12952	Cry1	Receptor	Receptor
12952	Cry1	Repressor	Other
12953	Cry2	Photoreceptor Protein	Receptor
12953	Cry2	Receptor	Receptor
12953	Cry2	Repressor	Other
12954	Cryaa	Chaperone	Other
12954	Cryaa	Eye Lens Protein	Other
12955	Cryab	Chaperone	Other
12955	Cryab	Eye Lens Protein	Other
12957	Cryba1	Eye Lens Protein	Other
12958	Cryba2	Eye Lens Protein	Other
12959	Cryba4	Eye Lens Protein	Other
12960	Crybb1	Eye Lens Protein	Other
12961	Crybb2	Eye Lens Protein	Other
12962	Crybb3	Eye Lens Protein	Other
12964	Cryga	Eye Lens Protein	Other
12965	Crygb	Eye Lens Protein	Other
12966	Crygc	Eye Lens Protein	Other
12967	Crygd	Eye Lens Protein	Other
12968	Cryge	Eye Lens Protein	Other
12969	Crygf	Eye Lens Protein	Other
12970	Crygs	Eye Lens Protein	Other
12971	Crym	Oxidoreductase	Enzyme
12972	Cryz	Oxidoreductase	Enzyme
12972	Cryz	RNA-binding	Translation regulator
12974	Cs	Transferase	Transferase
12977	Csf1	Cytokine	Cytokine
12977	Csf1	Growth Factor	Growth Factor
12978	Csf1r	Kinase	Transferase
12978	Csf1r	Receptor	Receptor
12978	Csf1r	Transferase	Transferase
12978	Csf1r	Tyrosine-protein Kinase	Transferase
12981	Csf2	Cytokine	Cytokine
12981	Csf2	Growth Factor	Growth Factor
12982	Csf2ra	Receptor	Receptor
12983	Csf2rb	Receptor	Receptor
12984	Csf2rb2	Receptor	Receptor
12985	Csf3	Cytokine	Cytokine
12985	Csf3	Growth Factor	Growth Factor
12986	Csf3r	Receptor	Receptor
12988	Csk	Kinase	Transferase
12988	Csk	Transferase	Transferase
12988	Csk	Tyrosine-protein Kinase	Transferase
12990	Csn1s1	Milk Protein	Other
12991	Csn2	Milk Protein	Other
12992	Csn1s2b	Milk Protein	Other
12993	Csn1s2a	Milk Protein	Other
12994	Csn3	Milk Protein	Other
12995	Csnk2a1	Kinase	Transferase
12995	Csnk2a1	Serine/threonine-protein Kinase	Transferase
12995	Csnk2a1	Transferase	Transferase
13000	Csnk2a2	Kinase	Transferase
13000	Csnk2a2	Serine/threonine-protein Kinase	Transferase
13000	Csnk2a2	Transferase	Transferase
13001	Csnk2b	Other	Other
13002	Dnajc5	Chaperone	Other
13003	Vcan	Other	Other
13004	Ncan	Other	Other
13006	Smc3	Other	Other
13007	Csrp1	Other	Other
13008	Csrp2	Developmental Protein	Other
13009	Csrp3	Actin-binding	Actin-binding and motor protein
13009	Csrp3	Developmental Protein	Other
13010	Cst3	Protease Inhibitor	Protein metabolism regulator
13010	Cst3	Thiol Protease Inhibitor	Protein metabolism regulator
13011	Cst7	Protease Inhibitor	Protein metabolism regulator
13011	Cst7	Thiol Protease Inhibitor	Protein metabolism regulator
13012	Cst8	Protease Inhibitor	Protein metabolism regulator
13012	Cst8	Thiol Protease Inhibitor	Protein metabolism regulator
13013	Cst9	Protease Inhibitor	Protein metabolism regulator
13013	Cst9	Thiol Protease Inhibitor	Protein metabolism regulator
13013	Cst9	Antimicrobial	Antimicrobial
13014	Cstb	Protease Inhibitor	Protein metabolism regulator
13014	Cstb	Thiol Protease Inhibitor	Protein metabolism regulator
13016	Ctbp1	Oxidoreductase	Enzyme
13016	Ctbp1	Repressor	Other
13017	Ctbp2	Oxidoreductase	Enzyme
13017	Ctbp2	Repressor	Other
13018	Ctcf	Activator	Other
13018	Ctcf	Chromatin Regulator	Transcription regulator
13018	Ctcf	DNA-binding	Transcription regulator
13018	Ctcf	Repressor	Other
13019	Ctf1	Cytokine	Cytokine
13024	Ctla2a	Other	Other
13025	Ctla2b	Other	Other
13026	Pcyt1a	Nucleotidyltransferase	Transferase
13026	Pcyt1a	Transferase	Transferase
13030	Ctsb	Hydrolase	Hydrolase
13030	Ctsb	Protease	Hydrolase
13030	Ctsb	Thiol Protease	Hydrolase
13032	Ctsc	Hydrolase	Hydrolase
13032	Ctsc	Protease	Hydrolase
13032	Ctsc	Thiol Protease	Hydrolase
13033	Ctsd	Aspartyl Protease	Hydrolase
13033	Ctsd	Hydrolase	Hydrolase
13033	Ctsd	Protease	Hydrolase
13034	Ctse	Aspartyl Protease	Hydrolase
13034	Ctse	Hydrolase	Hydrolase
13034	Ctse	Protease	Hydrolase
13035	Ctsg	Hydrolase	Hydrolase
13035	Ctsg	Protease	Hydrolase
13035	Ctsg	Serine Protease	Hydrolase
13036	Ctsh	Hydrolase	Hydrolase
13036	Ctsh	Protease	Hydrolase
13036	Ctsh	Thiol Protease	Hydrolase
13038	Ctsk	Hydrolase	Hydrolase
13038	Ctsk	Protease	Hydrolase
13038	Ctsk	Thiol Protease	Hydrolase
13039	Ctsl	Hydrolase	Hydrolase
13039	Ctsl	Protease	Hydrolase
13039	Ctsl	Thiol Protease	Hydrolase
13040	Ctss	Hydrolase	Hydrolase
13040	Ctss	Protease	Hydrolase
13040	Ctss	Thiol Protease	Hydrolase
13041	Ctsw	Hydrolase	Hydrolase
13041	Ctsw	Protease	Hydrolase
13041	Ctsw	Thiol Protease	Hydrolase
13043	Cttn	Other	Other
13046	Celf1	Activator	Other
13046	Celf1	RNA-binding	Translation regulator
13047	Cux1	Developmental Protein	Other
13047	Cux1	DNA-binding	Transcription regulator
13047	Cux1	Repressor	Other
13047	Cux1	Other	Other
13048	Cux2	DNA-binding	Transcription regulator
13051	Cx3cr1	G-protein Coupled Receptor	Receptor
13051	Cx3cr1	Receptor	Receptor
13051	Cx3cr1	Transducer	Transducer
13052	Cxadr	Receptor	Receptor
13056	Cyb561	Other	Other
13057	Cyba	Oxidoreductase	Enzyme
13058	Cybb	Ion Channel	Ion Channel
13058	Cybb	Oxidoreductase	Enzyme
13058	Cybb	Voltage-gated Channel	Ion Channel
13063	Cycs	Other	Other
13067	Cyct	Other	Other
13070	Cyp11a1	Monooxygenase	Enzyme
13070	Cyp11a1	Oxidoreductase	Enzyme
13072	Cyp11b2	Monooxygenase	Enzyme
13072	Cyp11b2	Oxidoreductase	Enzyme
13074	Cyp17a1	Lyase	Enzyme
13074	Cyp17a1	Monooxygenase	Enzyme
13074	Cyp17a1	Oxidoreductase	Enzyme
13075	Cyp19a1	Monooxygenase	Enzyme
13075	Cyp19a1	Oxidoreductase	Enzyme
13076	Cyp1a1	Lyase	Enzyme
13076	Cyp1a1	Monooxygenase	Enzyme
13076	Cyp1a1	Oxidoreductase	Enzyme
13077	Cyp1a2	Lyase	Enzyme
13077	Cyp1a2	Monooxygenase	Enzyme
13077	Cyp1a2	Oxidoreductase	Enzyme
13078	Cyp1b1	Lyase	Enzyme
13078	Cyp1b1	Monooxygenase	Enzyme
13078	Cyp1b1	Oxidoreductase	Enzyme
13079	Cyp21a1	Monooxygenase	Enzyme
13079	Cyp21a1	Oxidoreductase	Enzyme
13081	Cyp24a1	Monooxygenase	Enzyme
13081	Cyp24a1	Oxidoreductase	Enzyme
13082	Cyp26a1	Monooxygenase	Enzyme
13082	Cyp26a1	Oxidoreductase	Enzyme
13085	Cyp2a12	Monooxygenase	Enzyme
13085	Cyp2a12	Oxidoreductase	Enzyme
13086	Cyp2a4	Monooxygenase	Enzyme
13086	Cyp2a4	Oxidoreductase	Enzyme
13087	Cyp2a5	Monooxygenase	Enzyme
13087	Cyp2a5	Oxidoreductase	Enzyme
13088	Cyp2b10	Monooxygenase	Enzyme
13088	Cyp2b10	Oxidoreductase	Enzyme
13090	Cyp2b19	Monooxygenase	Enzyme
13090	Cyp2b19	Oxidoreductase	Enzyme
13094	Cyp2b9	Monooxygenase	Enzyme
13094	Cyp2b9	Oxidoreductase	Enzyme
13095	Cyp2c29	Monooxygenase	Enzyme
13095	Cyp2c29	Oxidoreductase	Enzyme
13096	Cyp2c37	Monooxygenase	Enzyme
13096	Cyp2c37	Oxidoreductase	Enzyme
13097	Cyp2c38	Monooxygenase	Enzyme
13097	Cyp2c38	Oxidoreductase	Enzyme
13098	Cyp2c39	Monooxygenase	Enzyme
13098	Cyp2c39	Oxidoreductase	Enzyme
13099	Cyp2c40	Monooxygenase	Enzyme
13099	Cyp2c40	Oxidoreductase	Enzyme
13101	Cyp2d10	Monooxygenase	Enzyme
13101	Cyp2d10	Oxidoreductase	Enzyme
13105	Cyp2d9	Monooxygenase	Enzyme
13105	Cyp2d9	Oxidoreductase	Enzyme
13106	Cyp2e1	Monooxygenase	Enzyme
13106	Cyp2e1	Oxidoreductase	Enzyme
13107	Cyp2f2	Monooxygenase	Enzyme
13107	Cyp2f2	Oxidoreductase	Enzyme
13109	Cyp2j5	Monooxygenase	Enzyme
13109	Cyp2j5	Oxidoreductase	Enzyme
13110	Cyp2j6	Monooxygenase	Enzyme
13110	Cyp2j6	Oxidoreductase	Enzyme
13112	Cyp3a11	Monooxygenase	Enzyme
13112	Cyp3a11	Oxidoreductase	Enzyme
13113	Cyp3a13	Monooxygenase	Enzyme
13113	Cyp3a13	Oxidoreductase	Enzyme
13114	Cyp3a16	Monooxygenase	Enzyme
13114	Cyp3a16	Oxidoreductase	Enzyme
13115	Cyp27b1	Monooxygenase	Enzyme
13115	Cyp27b1	Oxidoreductase	Enzyme
13116	Cyp46a1	Monooxygenase	Enzyme
13116	Cyp46a1	Oxidoreductase	Enzyme
13117	Cyp4a10	Monooxygenase	Enzyme
13117	Cyp4a10	Oxidoreductase	Enzyme
13118	Cyp4a12b	Monooxygenase	Enzyme
13118	Cyp4a12b	Oxidoreductase	Enzyme
13119	Cyp4a14	Monooxygenase	Enzyme
13119	Cyp4a14	Oxidoreductase	Enzyme
13120	Cyp4b1	Monooxygenase	Enzyme
13120	Cyp4b1	Oxidoreductase	Enzyme
13121	Cyp51	Monooxygenase	Enzyme
13121	Cyp51	Oxidoreductase	Enzyme
13122	Cyp7a1	Monooxygenase	Enzyme
13122	Cyp7a1	Oxidoreductase	Enzyme
13123	Cyp7b1	Monooxygenase	Enzyme
13123	Cyp7b1	Oxidoreductase	Enzyme
13124	Cyp8b1	Monooxygenase	Enzyme
13124	Cyp8b1	Oxidoreductase	Enzyme
13131	Dab1	Developmental Protein	Other
13132	Dab2	Developmental Protein	Other
13134	Dach1	Activator	Other
13134	Dach1	Developmental Protein	Other
13134	Dach1	DNA-binding	Transcription regulator
13134	Dach1	Repressor	Other
13135	Dad1	Other	Other
13136	Cd55	Other	Other
13137	Cd55b	Other	Other
13138	Dag1	Other	Other
13139	Dgka	Kinase	Transferase
13139	Dgka	Transferase	Transferase
13142	Dao	Oxidoreductase	Enzyme
13143	Dapk2	Calmodulin-binding	Other
13143	Dapk2	Kinase	Transferase
13143	Dapk2	Serine/threonine-protein Kinase	Transferase
13143	Dapk2	Transferase	Transferase
13144	Dapk3	Activator	Other
13144	Dapk3	Chromatin Regulator	Transcription regulator
13144	Dapk3	Kinase	Transferase
13144	Dapk3	Serine/threonine-protein Kinase	Transferase
13144	Dapk3	Transferase	Transferase
13162	Slc6a3	Other	Other
13163	Daxx	Chaperone	Other
13163	Daxx	Chromatin Regulator	Transcription regulator
13163	Daxx	Repressor	Other
13164	Dazl	Developmental Protein	Other
13164	Dazl	RNA-binding	Translation regulator
13166	Dbh	Monooxygenase	Enzyme
13166	Dbh	Oxidoreductase	Enzyme
13167	Dbi	Other	Other
13168	Dbil5	Other	Other
13169	Dbnl	Actin-binding	Actin-binding and motor protein
13170	Dbp	Activator	Other
13170	Dbp	DNA-binding	Transcription regulator
13171	Dbt	Acyltransferase	Transferase
13171	Dbt	Transferase	Transferase
13172	Dbx1	Developmental Protein	Other
13172	Dbx1	DNA-binding	Transcription regulator
13175	Dclk1	Developmental Protein	Other
13175	Dclk1	Kinase	Transferase
13175	Dclk1	Serine/threonine-protein Kinase	Transferase
13175	Dclk1	Transferase	Transferase
13176	Dcc	Developmental Protein	Other
13176	Dcc	Receptor	Receptor
13177	Eci1	Isomerase	Enzyme
13178	Dck	Kinase	Transferase
13178	Dck	Transferase	Transferase
13179	Dcn	Other	Other
13180	Pcbd1	Activator	Other
13180	Pcbd1	Lyase	Enzyme
13185	Vps26c	Other	Other
13190	Dct	Isomerase	Enzyme
13191	Dctn1	Other	Other
13193	Dcx	Developmental Protein	Other
13194	Ddb1	DNA-binding	Transcription regulator
13195	Ddc	Decarboxylase	Enzyme
13195	Ddc	Lyase	Enzyme
13196	Asap1	GTPase Activation	Other
13197	Gadd45a	Other	Other
13198	Ddit3	Activator	Other
13198	Ddit3	DNA-binding	Transcription regulator
13198	Ddit3	Repressor	Other
13199	Ddn	Other	Other
13200	Ddost	Other	Other
13202	Ddt	Lyase	Enzyme
13204	Dhx15	Helicase	Hydrolase
13204	Dhx15	Hydrolase	Hydrolase
13205	Ddx3x	DNA-binding	Transcription regulator
13205	Ddx3x	Helicase	Hydrolase
13205	Ddx3x	Hydrolase	Hydrolase
13205	Ddx3x	RNA-binding	Translation regulator
13206	Ddx4	Developmental Protein	Other
13206	Ddx4	Helicase	Hydrolase
13206	Ddx4	Hydrolase	Hydrolase
13207	Ddx5	Helicase	Hydrolase
13207	Ddx5	Hydrolase	Hydrolase
13207	Ddx5	RNA-binding	Translation regulator
13209	Ddx6	Helicase	Hydrolase
13209	Ddx6	Hydrolase	Hydrolase
13209	Ddx6	RNA-binding	Translation regulator
13211	Dhx9	Activator	Other
13211	Dhx9	DNA-binding	Transcription regulator
13211	Dhx9	Helicase	Hydrolase
13211	Dhx9	Hydrolase	Hydrolase
13211	Dhx9	RNA-binding	Translation regulator
13214	Defb1	Antibiotic	Antimicrobial
13214	Defb1	Defensin	Antimicrobial
13214	Defb1	Antimicrobial	Antimicrobial
13215	Defb2	Antibiotic	Antimicrobial
13215	Defb2	Defensin	Antimicrobial
13215	Defb2	Antimicrobial	Antimicrobial
13216	Defa1	Antibiotic	Antimicrobial
13216	Defa1	Defensin	Antimicrobial
13216	Defa1	Antimicrobial	Antimicrobial
13219	Defa-rs10	Defensin	Antimicrobial
13219	Defa-rs10	Antimicrobial	Antimicrobial
13221	Defa-rs12	Defensin	Antimicrobial
13221	Defa-rs12	Antimicrobial	Antimicrobial
13222	Defa-rs2	Defensin	Antimicrobial
13222	Defa-rs2	Antimicrobial	Antimicrobial
13226	Defa31	Antibiotic	Antimicrobial
13226	Defa31	Defensin	Antimicrobial
13226	Defa31	Antimicrobial	Antimicrobial
13229	Defa10	Antibiotic	Antimicrobial
13229	Defa10	Defensin	Antimicrobial
13229	Defa10	Antimicrobial	Antimicrobial
13230	Defa11	Antibiotic	Antimicrobial
13230	Defa11	Defensin	Antimicrobial
13230	Defa11	Antimicrobial	Antimicrobial
13232	Defa13	Antibiotic	Antimicrobial
13232	Defa13	Defensin	Antimicrobial
13232	Defa13	Antimicrobial	Antimicrobial
13233	Defa14	Antibiotic	Antimicrobial
13233	Defa14	Defensin	Antimicrobial
13233	Defa14	Antimicrobial	Antimicrobial
13234	Defa15	Antibiotic	Antimicrobial
13234	Defa15	Defensin	Antimicrobial
13234	Defa15	Antimicrobial	Antimicrobial
13235	Defa16	Antibiotic	Antimicrobial
13235	Defa16	Defensin	Antimicrobial
13235	Defa16	Antimicrobial	Antimicrobial
13236	Defa25	Antibiotic	Antimicrobial
13236	Defa25	Defensin	Antimicrobial
13236	Defa25	Antimicrobial	Antimicrobial
13237	Defa3	Antibiotic	Antimicrobial
13237	Defa3	Defensin	Antimicrobial
13237	Defa3	Antimicrobial	Antimicrobial
13238	Defa4	Antibiotic	Antimicrobial
13238	Defa4	Defensin	Antimicrobial
13238	Defa4	Antimicrobial	Antimicrobial
13239	Defa5	Antibiotic	Antimicrobial
13239	Defa5	Defensin	Antimicrobial
13239	Defa5	Antimicrobial	Antimicrobial
13240	Defa6	Antibiotic	Antimicrobial
13240	Defa6	Defensin	Antimicrobial
13240	Defa6	Antimicrobial	Antimicrobial
13241	Defa7	Antibiotic	Antimicrobial
13241	Defa7	Defensin	Antimicrobial
13241	Defa7	Antimicrobial	Antimicrobial
13242	Defa8	Antibiotic	Antimicrobial
13242	Defa8	Defensin	Antimicrobial
13242	Defa8	Antimicrobial	Antimicrobial
13243	Defa9	Antibiotic	Antimicrobial
13243	Defa9	Defensin	Antimicrobial
13243	Defa9	Antimicrobial	Antimicrobial
13244	Degs1	Oxidoreductase	Enzyme
13340	Slc29a2	Other	Other
13345	Twist2	Developmental Protein	Other
13345	Twist2	DNA-binding	Transcription regulator
13345	Twist2	Repressor	Other
13346	Des	Muscle Protein	Actin-binding and motor protein
13347	Dffa	Other	Other
13349	Ackr1	G-protein Coupled Receptor	Receptor
13349	Ackr1	Receptor	Receptor
13349	Ackr1	Transducer	Transducer
13350	Dgat1	Acyltransferase	Transferase
13350	Dgat1	Transferase	Transferase
13353	Dgcr6	Other	Other
13356	Dgcr2	Receptor	Receptor
13358	Slc25a1	Other	Other
13360	Dhcr7	Oxidoreductase	Enzyme
13361	Dhfr	Oxidoreductase	Enzyme
13361	Dhfr	RNA-binding	Translation regulator
13363	Dhh	Developmental Protein	Other
13363	Dhh	Hydrolase	Hydrolase
13363	Dhh	Protease	Hydrolase
13367	Diaph1	Actin-binding	Actin-binding and motor protein
13368	Dffb	Hydrolase	Hydrolase
13368	Dffb	Nuclease	Hydrolase
13370	Dio1	Oxidoreductase	Enzyme
13371	Dio2	Oxidoreductase	Enzyme
13380	Dkk1	Developmental Protein	Other
13382	Dld	Oxidoreductase	Enzyme
13383	Dlg1	Other	Other
13384	Mpp3	Other	Other
13385	Dlg4	Other	Other
13386	Dlk1	Other	Other
13388	Dll1	Developmental Protein	Other
13389	Dll3	Developmental Protein	Other
13390	Dlx1	Activator	Other
13390	Dlx1	Developmental Protein	Other
13390	Dlx1	DNA-binding	Transcription regulator
13390	Dlx1	Repressor	Other
13392	Dlx2	Activator	Other
13392	Dlx2	Developmental Protein	Other
13392	Dlx2	DNA-binding	Transcription regulator
13393	Dlx3	Developmental Protein	Other
13393	Dlx3	DNA-binding	Transcription regulator
13394	Dlx4	Developmental Protein	Other
13394	Dlx4	DNA-binding	Transcription regulator
13395	Dlx5	Activator	Other
13395	Dlx5	Developmental Protein	Other
13395	Dlx5	DNA-binding	Transcription regulator
13396	Dlx6	Developmental Protein	Other
13396	Dlx6	DNA-binding	Transcription regulator
13400	Dmpk	Kinase	Transferase
13400	Dmpk	Serine/threonine-protein Kinase	Transferase
13400	Dmpk	Transferase	Transferase
13401	Dmwd	Other	Other
13404	Dmc1	DNA-binding	Transcription regulator
13405	Dmd	Actin-binding	Actin-binding and motor protein
13406	Dmp1	Other	Other
13409	Tmc1	Ion Channel	Ion Channel
13417	Dnah8	Motor Protein	Actin-binding and motor protein
13418	Dnajc1	Chaperone	Other
13418	Dnajc1	DNA-binding	Transcription regulator
13419	Dnase1	Actin-binding	Actin-binding and motor protein
13419	Dnase1	Endonuclease	Hydrolase
13419	Dnase1	Hydrolase	Hydrolase
13419	Dnase1	Nuclease	Hydrolase
13421	Dnase1l3	Endonuclease	Hydrolase
13421	Dnase1l3	Hydrolase	Hydrolase
13421	Dnase1l3	Nuclease	Hydrolase
13423	Dnase2a	Developmental Protein	Other
13423	Dnase2a	Endonuclease	Hydrolase
13423	Dnase2a	Hydrolase	Hydrolase
13423	Dnase2a	Nuclease	Hydrolase
13424	Dync1h1	Motor Protein	Actin-binding and motor protein
13426	Dync1i1	Motor Protein	Actin-binding and motor protein
13427	Dync1i2	Motor Protein	Actin-binding and motor protein
13429	Dnm1	Hydrolase	Hydrolase
13429	Dnm1	Motor Protein	Actin-binding and motor protein
13430	Dnm2	Hydrolase	Hydrolase
13430	Dnm2	Motor Protein	Actin-binding and motor protein
13433	Dnmt1	Activator	Other
13433	Dnmt1	Allosteric Enzyme	Enzyme
13433	Dnmt1	Chromatin Regulator	Transcription regulator
13433	Dnmt1	DNA-binding	Transcription regulator
13433	Dnmt1	Methyltransferase	Transferase
13433	Dnmt1	Repressor	Other
13433	Dnmt1	Transferase	Transferase
13434	Trdmt1	Methyltransferase	Transferase
13434	Trdmt1	RNA-binding	Translation regulator
13434	Trdmt1	Transferase	Transferase
13435	Dnmt3a	Chromatin Regulator	Transcription regulator
13435	Dnmt3a	DNA-binding	Transcription regulator
13435	Dnmt3a	Methyltransferase	Transferase
[truncated: 23,832 more rows]

## Sheet: Type-Classfication
Detailed 132 types	Categorized 16 classifications
Actin Capping	Actin-binding and motor protein
Actin-binding	Actin-binding and motor protein
Motor Protein	Actin-binding and motor protein
Myosin	Actin-binding and motor protein
Muscle Protein	Actin-binding and motor protein
Antibiotic	Antimicrobial
Antimicrobial	Antimicrobial
Bacteriolytic Enzyme	Antimicrobial
Defensin	Antimicrobial
Fungicide	Antimicrobial
Antiviral Protein	Antimicrobial
Cytokine	Cytokine
Allosteric Enzyme	Enzyme
Isomerase	Enzyme
Rotamase	Enzyme
Topoisomerase	Enzyme
Aminoacyl-tRNA Synthetase	Enzyme
Ligase	Enzyme
Decarboxylase	Enzyme
Lyase	Enzyme
Multifunctional Enzyme	Enzyme
Dioxygenase	Enzyme
Monooxygenase	Enzyme
Oxidoreductase	Enzyme
Peroxidase	Enzyme
Excision Nuclease	Enzyme
Translocase	Enzyme
Growth Factor	Growth Factor
Growth Factor Binding	Growth Factor
Hormone	Hormone
Thyroid Hormone	Hormone
Serine Protease Homolog	Hydrolase
Aminopeptidase	Hydrolase
Aspartyl Protease	Hydrolase
Carboxypeptidase	Hydrolase
Dipeptidase	Hydrolase
Endonuclease	Hydrolase
Exonuclease	Hydrolase
Glycosidase	Hydrolase
Helicase	Hydrolase
Hydrolase	Hydrolase
Metalloprotease	Hydrolase
Nuclease	Hydrolase
Protease	Hydrolase
Protein Phosphatase	Hydrolase
Serine Esterase	Hydrolase
Serine Protease	Hydrolase
Thiol Protease	Hydrolase
Threonine Protease	Hydrolase
Calcium Channel	Ion Channel
Chloride Channel	Ion Channel
Ion Channel	Ion Channel
Ligand-gated Ion Channel	Ion Channel
Porin	Ion Channel
Potassium Channel	Ion Channel
Sodium Channel	Ion Channel
Voltage-gated Channel	Ion Channel
Calmodulin-binding	Other
Activator	Other
GTPase Activation	Other
Milk Protein	Other
Mitogen	Other
Mutator Protein	Other
Neuropeptide	Other
Neurotransmitter	Other
Opioid Peptide	Other
Antioxidant	Other
Bence-Jones Protein	Other
Blood Group Antigen	Other
Chaperone	Other
Cyclin	Other
Developmental Protein	Other
Endorphin	Other
Eye Lens Protein	Other
Guanine-nucleotide Releasing Factor	Other
Hemagglutinin	Other
Heparin-binding	Other
Other	Other
Prion	Other
Pheromone	Other
Pyrogen	Other
Tumor Antigen	Other
Repressor	Other
Signal Transduction Inhibitor	Other
Phospholipase A2 Inhibitor	Protein metabolism regulator
Aspartic Protease Inhibitor	Protein metabolism regulator
Metalloenzyme Inhibitor	Protein metabolism regulator
Metalloprotease Inhibitor	Protein metabolism regulator
Protease Inhibitor	Protein metabolism regulator
Serine Protease Inhibitor	Protein metabolism regulator
Thiol Protease Inhibitor	Protein metabolism regulator
Elongation Factor	Protein metabolism regulator
Initiation Factor	Protein metabolism regulator
Protein Kinase Inhibitor	Protein metabolism regulator
Protein Phosphatase Inhibitor	Protein metabolism regulator
Protein Synthesis Inhibitor	Protein metabolism regulator
Integrin	Receptor
G-protein Coupled Receptor	Receptor
Host Cell Receptor For Virus Entry	Receptor
Photoreceptor Protein	Receptor
Receptor	Receptor
Retinal Protein	Receptor
IgG-binding Protein	Receptor
IgE-binding Protein	Receptor
IgA-binding Protein	Receptor
Chromatin Regulator	Transcription regulator
DNA Replication Inhibitor	Transcription regulator
DNA-binding	Transcription regulator
Transducer	Transducer
Acyltransferase	Transferase
Aminotransferase	Transferase
DNA-directed DNA Polymerase	Transferase
Glycosyltransferase	Transferase
Kinase	Transferase
Methyltransferase	Transferase
Nucleotidyltransferase	Transferase
Prenyltransferase	Transferase
RNA-directed DNA Polymerase	Transferase
RNA-directed RNA Polymerase	Transferase
Serine/threonine-protein Kinase	Transferase
Transferase	Transferase
Tyrosine-protein Kinase	Transferase
Ribonucleoprotein	Translation regulator
Ribosomal Protein	Translation regulator
Translational Shunt	Translation regulator
RNA-binding	Translation regulator
RRNA-binding	Translation regulator
TRNA-binding	Translation regulator
Vasoactive	Vasoactive
Vasoconstrictor	Vasoactive
Vasodilator	Vasoactive
Hypotensive Agent	Vasoactive
