# Supplementary material for: InterCellDB: A User‐Defined Database for Inferring Intercellular Networks
Source: Adv Sci (Weinh). 2022 Jun 2;9(22):2200045. doi: 10.1002/advs.202200045 (PMC9353444; doi:10.1002/advs.202200045)
Supplement: Supplementary file 4 — Supplemental Table 4 [file ADVS-9-2200045-s003.xlsx]

## Sheet: table-s4
Gene pair	Partner_A	Partner_B	Literature Support (PMID)	InterCellDB	CellPhoneDB	CellChat	NicheNet
Anxa1#Fpr2	Anxa1	Fpr2	20930115	0	1	0	1
Apoe#Lrp1	Apoe	Lrp1	23142051	1	0	0	0
C3#C3ar1	C3	C3ar1	30760333	1	1	1	1
C3#Itgam	C3	Itgam	29209332	1	0	1	0
C3#Itgb2	C3	Itgb2	29209332	1	0	1	1
C3#Lrp1	C3	Lrp1	/	0	0	0	1
Ccl11#Ccr1	Ccl11	Ccr1	/	1	0	0	0
Ccl11#Ccr2	Ccl11	Ccr2	19351767	1	0	0	1
Ccl11#Ccr5	Ccl11	Ccr5	19351767	1	0	0	1
Ccl2#Ccr1	Ccl2	Ccr1	19642141	0	0	0	1
Ccl2#Ccr2	Ccl2	Ccr2	32103760	0	1	1	1
Ccl2#Ccr5	Ccl2	Ccr5	22907530	0	0	0	1
Ccl7#Ccr1	Ccl7	Ccr1	24068959	0	0	1	1
Ccl7#Ccr2	Ccl7	Ccr2	/	0	0	1	1
Ccl7#Ccr5	Ccl7	Ccr5	/	0	0	0	1
Ccl8#Ccr1	Ccl8	Ccr1	/	0	0	1	1
Ccl8#Ccr2	Ccl8	Ccr2	31263103	0	0	1	1
Ccl8#Ccr5	Ccl8	Ccr5	27471618	0	0	1	1
Csf1#Csf1r	Csf1	Csf1r	25082815	1	0	1	1
Gas6#Axl	Gas6	Axl	24233839	1	0	1	1
Il1r1#Il1a	Il1r1	Il1a	28405519	1	1	0	0
Il1r1#Myd88	Il1r1	Myd88	/	1	0	0	0
Jag1#Notch2	Jag1	Notch2	24708907	1	1	1	1
Lgals9#Havcr2	Lgals9	Havcr2	/	0	0	1	0
Serping1#Lrp1	Serping1	Lrp1	/	0	0	0	1
Tnfrsf1a#Tnf	Tnfrsf1a	Tnf	23975421	1	0	0	0
Mdk#Lrp1	Mdk	Lrp1	17971413	0	1	1	0
Lrp1#Apoe	Lrp1	Apoe	23142051	1	0	0	0
Thy1#Itgam	Thy1	Itgam	30482778	0	0	1	0
Thy1#Itgb2	Thy1	Itgb2	30482778	0	0	1	0
Ltbr#Tnfsf14	Ltbr	Tnfsf14	26977880	1	0	0	0
Lgals9#Cd44	Lgals9	Cd44	/	0	0	1	0
Il1rl2#Il1f9	Il1rl2	Il1f9	26321222	0	1	0	0
Il1r1#Il1rn	Il1r1	Il1rn	33322099	0	1	0	0
Il18#Il18	Il18	Il18	/	0	1	0	0
Il1r1#Il1b	Il1r1	Il1b	34290237	0	1	0	0
Csf1#Sirpa	Csf1	Sirpa	/	0	1	0	0
Tnfrsf1a#Grn	Tnfrsf1a	Grn	/	0	1	0	0
