# Supplementary material for: InterCellDB: A User‐Defined Database for Inferring Intercellular Networks
Source: Adv Sci (Weinh). 2022 Jun 2;9(22):2200045. doi: 10.1002/advs.202200045 (PMC9353444; doi:10.1002/advs.202200045)
Supplement: Supplementary file 5 — Supplemental Table 8 [file ADVS-9-2200045-s004.xlsx]

## Sheet: table-s8
GeneName
Ackr2
Ackr3
Ackr4
Acvr1
Acvr1b
Acvr1c
Acvr2a
Acvr2b
Acvrl1
Adcyap1
Adcyap1r1
Adipoq
Adm
Adora1
Adora2b
Agt
Alk
Amh
Angpt1
Angpt2
Anxa1
Apln
Aplnr
App
Areg
Artn
Avp
Avpr1a
Avpr1b
Avpr2
Axl
Bdkrb1
Bdnf
Bmp10
Bmp15
Bmp2
Bmp4
Bmp5
Bmp6
Bmp7
Bmpr1a
Bmpr1b
Bmpr2
Btc
Btla
C3
C3ar1
C5ar1
Calcb
Calcr
Cck
Cckar
Cckbr
Ccl11
Ccl12
Ccl17
Ccl19
Ccl20
Ccl22
Ccl24
Ccl28
Ccl3
Ccl4
Ccl7
Ccr1
Ccr10
Ccr2
Ccr3
Ccr4
Ccr5
Ccr6
Ccr7
Ccr8
Ccr9
Cd27
Cd274
Cd28
Cd34
Cd36
Cd40
Cd40lg
Cd44
Cd47
Cd74
Cdh1
Cga
Clcf1
Cmklr1
Cntf
Cntfr
Col1a1
Col2a1
Col4a1
Cort
Crh
Crhr2
Csf1
Csf1r
Csf2
Csf2rb
Csf3
Csf3r
Ctla4
Cx3cl1
Cx3cr1
Cxcl10
Cxcl12
Cxcl5
Cxcl9
Cxcr1
Cxcr2
Cxcr3
Cxcr4
Cxcr5
Cxcr6
Dlk1
Dll1
Dll3
Dll4
Ebi3
Eda
Eda2r
Edar
Edn2
Ednra
Efna1
Efna2
Efna3
Efna4
Efna5
Efnb1
Efnb2
Efnb3
Egf
Egfr
Epgn
Epha1
Epha2
Epha3
Epha4
Epha5
Epha7
Epha8
Ephb1
Ephb2
Ephb3
Ephb4
Ephb6
Epo
Epor
Erbb4
Ereg
Esam
F11r
F2
Fasl
Fgf1
Fgf10
Fgf17
Fgf18
Fgf2
Fgf23
Fgf3
Fgf4
Fgf5
Fgf6
Fgf7
Fgf8
Fgf9
Fgfr1
Fgfr2
Fgfr3
Fgfr4
Flt1
Flt3
Flt4
Fn1
Fpr1
Fshb
Fshr
Fzd1
Fzd10
Fzd2
Fzd3
Fzd4
Fzd5
Fzd6
Fzd7
Fzd8
Fzd9
Gal
Galp
Galr1
Galr2
Gas6
Gcg
Gcgr
Gdf2
Gdf5
Gdf6
Gdf7
Gdf9
Gdnf
Gfra1
Gfra2
Gfra3
Ghr
Ghrh
Ghrhr
Ghrl
Ghsr
Gip
Glp2r
Gnrh1
Gnrhr
Gp1ba
Gp1bb
Gpr1
Gpr37
Gpr37l1
Grp
Grpr
Guca2a
Guca2b
Gucy2c
Hbegf
Hc
Hcrt
Hcrtr1
Hcrtr2
Hgf
Iapp
Icam1
Icam2
Icos
Ifna1
Ifngr2
Ifnlr1
Igf1
Igf1r
Igf2
Igf2r
Il10
Il10ra
Il10rb
Il11
Il12a
Il12b
Il12rb2
Il13
Il13ra1
Il13ra2
Il15
Il16
Il17a
Il17f
Il17ra
Il17rb
Il17rc
Il18
Il18r1
Il18rap
Il19
Il1a
Il1b
Il1f10
Il1r1
Il1r2
Il1rap
Il1rl2
Il2
Il20
Il20ra
Il20rb
Il21
Il21r
Il22
Il22ra1
Il23r
Il24
Il25
Il27
Il27ra
Il2ra
Il2rb
Il2rg
Il34
Il4ra
Il5
Il5ra
Il6ra
Il6st
Il7
Il7r
Il9
Il9r
Inha
Inhba
Inhbb
Inhbc
Inhbe
Ins2
Insl5
Insr
Itga1
Itga10
Itga11
Itga2
Itga2b
Itga3
Itga4
Itga6
Itga8
Itga9
Itgae
Itgal
Itgam
Itgav
Itgax
Itgb1
Itgb2
Itgb3
Itgb4
Itgb5
Itgb6
Itgb7
Jag1
Jag2
Kdr
Kiss1r
Kit
Kitl
Klrd1
Klrg1
Klrk1
Kng1
L1cam
Lep
Lepr
Lhcgr
Lif
Lifr
Lrp1
Lrp5
Lrp6
Lta
Ltb
Ltbr
Marco
Mc1r
Mc2r
Mc3r
Mc4r
Mc5r
Mchr1
Mdk
Mertk
Met
Mpl
Mstn
Nampt
Ncam1
Ngf
Ngfr
Nms
Nmu
Nmur1
Nmur2
Nodal
Notch1
Notch2
Notch3
Npb
Npbwr1
Npffr1
Nppa
Nppc
Npr1
Npr2
Npr3
Nps
Npsr1
Npvf
Npw
Npy2r
Npy4r
Nrg1
Nrg2
Nrg3
Nrg4
Nrp1
Nrp2
Nrtn
Ntf3
Ntf5
Ntrk1
Ntrk2
Ntrk3
Nts
Ntsr1
Osmr
Ostn
Oxt
Oxtr
Pdcd1
Pdcd1lg2
Pdgfa
Pdgfb
Pdgfc
Pdgfd
Pdgfra
Pdgfrb
Pecam1
Penk
Pgf
Plg
Plxna1
Plxna2
Plxna3
Plxna4
Plxnb1
Plxnb2
Plxnb3
Plxnc1
Plxnd1
Pmch
Pomc
Ppy
Prlh
Prlhr
Prlr
Prok1
Prok2
Prokr2
Pros1
Psap
Pspn
Pth
Pth1r
Pth2r
Pthlh
Ptn
Ptprz1
Pyy
Qrfp
Qrfpr
Rarres2
Ret
Rln3
Rxfp1
Rxfp2
Rxfp4
Sctr
Sele
Sell
Selp
Sema3a
Sema3c
Sema3e
Sema3f
Sema4d
Sema5a
Sema6d
Sema7a
Smo
Sort1
Spp1
Sst
Sstr1
Sstr4
Tek
Tgfa
Tgfb2
Tgfb3
Tgfbr1
Tgfbr2
Thbs1
Thpo
Tnc
Tnf
Tnfrsf11a
Tnfrsf11b
Tnfrsf13c
Tnfrsf17
Tnfrsf1a
Tnfrsf1b
Tnfrsf25
Tnfrsf4
Tnfrsf9
Tnfsf10
Tnfsf11
Tnfsf12
Tnfsf13
Tnfsf13b
Tnfsf14
Tnfsf15
Tnfsf8
Trem2
Trh
Trhr
Tshb
Tshr
Tyro3
Ucn
Ucn2
Ucn3
Vcam1
Vegfa
Vegfb
Vegfc
Vip
Vipr1
Vipr2
Vtn
Vwf
Wnt1
Wnt11
Wnt2
Wnt3
Wnt3a
Wnt4
Wnt5a
Wnt7a
Wnt7b
Xcl1
Xcr1
